# Supplementary material for: Development and external validation of a nomogram for choosing postoperative adjuvant therapies in uterine sarcoma patients using real-world data
Source: Front Oncol. 2025 Sep 10;15:1609721. doi: 10.3389/fonc.2025.1609721 (PMC12457171; doi:10.3389/fonc.2025.1609721)
Supplement: Supplementary file 1 [file Table1.xlsx]

## Sheet: SEER data
ID	Futime	Fustat	Age	FIGO	Radiotherapy	Chemotherapy	Race	Married Status	Grade	Peritoneal cytology	Pelvic LODDS	Para-aorticLODDS	Total LODDS	Tumor size	positive pelvic lymph nodes	examined pelvic lymph nodes	positive para-aortic nodes	examined para-aortic nodes	Number of Examined All Nodes	Number of Positive All Nodes	Pathology
911	10	0	40	4	0	0	1	0	1	2	-0.845098	0	-0.845098	2	0	3	0	0	3	0	3
1170	56	0	41	4	0	1	1	1	4	2	0	0	0	3	0	0	0	0	0	0	2
1233	40	0	58	1	0	0	1	1	2	0	0	0	0	4	0	0	0	0	0	0	6
73	80	0	43	1	0	0	1	1	2	0	-1.17609	0	-1.17609	5	0	7	0	0	7	0	1
644	24	0	34	1	0	0	1	0	1	0	0	0	0	5	0	0	0	0	0	0	1
902	31	0	39	1	0	0	3	1	2	2	0	0	0	5	0	0	0	0	0	0	6
1040	61	0	54	1	0	0	1	1	2	0	0	0	0	5	0	0	0	0	0	0	1
1215	44	0	62	1	0	0	1	1	4	0	-1.17609	0	-1.17609	5	0	7	0	0	7	0	3
1364	53	0	29	1	0	0	1	0	4	2	0	0	0	7	0	0	0	0	0	0	6
1604	11	1	75	1	0	0	1	1	4	2	0	0	0	7	0	0	0	0	0	0	3
601	21	0	49	1	0	0	1	1	2	0	-1.32222	0	-1.32222	8	0	10	0	0	10	0	1
1299	34	0	44	1	0	0	1	1	2	2	0	0	0	8	0	0	0	0	0	0	1
638	38	0	51	1	0	0	3	1	1	2	0	0	0	9	0	0	0	0	0	0	6
703	103	0	35	2	1	0	3	0	2	1	-0.845098	-0.477121	-0.954243	9	0	3	0	1	4	0	1
1496	68	0	49	1	0	0	1	0	2	0	0	0	0	9	0	0	0	0	0	0	1
128	113	0	44	1	0	0	1	1	1	0	0	0	0	10	0	0	0	0	0	0	6
529	109	0	44	1	0	0	2	1	2	2	0	0	0	10	0	0	0	0	0	0	2
706	102	0	42	1	0	0	1	0	2	2	0	0	0	10	0	0	0	0	0	0	1
1207	7	0	44	1	0	0	1	1	1	0	0	0	0	10	0	0	0	0	0	0	1
1523	4	1	67	4	0	1	1	1	3	2	0	0	0	10	0	0	0	0	0	0	3
1553	43	1	74	2	0	0	1	1	1	1	-1.32222	-1.39794	-1.65321	10	0	10	0	12	22	0	1
1788	50	1	52	2	0	0	1	1	3	2	0	0	0	10	0	0	0	0	0	0	2
1810	55	1	63	2	0	1	2	1	3	1	0	0	0	10	0	0	0	0	0	0	3
145	96	0	52	2	1	0	1	1	4	2	-1.65321	0	-1.65321	11	0	22	0	0	22	0	2
1034	9	1	78	4	0	0	1	1	4	2	0	0	0	11	0	0	0	0	0	0	3
1181	54	0	51	1	0	0	3	1	2	2	0	0	0	11	0	0	0	0	0	0	1
1386	27	0	50	2	0	0	1	0	1	2	0	0	0	11	0	0	0	0	0	0	1
1834	27	0	59	1	0	0	2	1	4	2	0	0	0	11	0	0	0	0	0	0	2
86	3	1	43	4	0	0	2	0	2	1	-1.75587	-1.79934	-2.07555	12	0	28	0	31	59	0	2
317	30	0	72	1	0	0	1	1	2	0	-1.27875	-0.845098	-1.39794	12	0	9	0	3	12	0	6
614	115	0	50	1	0	0	1	1	1	2	0	0	0	12	0	0	0	0	0	0	6
725	102	0	35	1	0	0	1	0	2	0	0	0	0	12	0	0	0	0	0	0	1
776	10	1	65	2	0	1	3	1	4	2	-0.69897	0	-0.69897	12	0	2	0	0	2	0	2
938	54	1	76	2	0	1	1	1	2	2	-0.69897	0	-0.69897	12	0	2	0	0	2	0	2
973	117	0	31	1	0	0	1	1	2	0	-0.954243	0	-0.954243	12	0	4	0	0	4	0	1
1189	52	0	58	1	0	0	1	1	2	2	0	0	0	12	0	0	0	0	0	0	1
1277	25	0	61	1	0	0	1	1	1	2	-0.69897	0	-0.69897	12	0	2	0	0	2	0	1
1362	59	0	33	1	0	0	1	1	2	2	0	0	0	12	0	0	0	0	0	0	1
1683	43	0	54	1	1	1	1	1	4	0	-1.49136	0	-1.49136	12	0	15	0	0	15	0	2
61	103	0	47	1	0	0	3	1	1	2	0	0	0	13	0	0	0	0	0	0	1
659	8	1	61	2	0	1	1	0	3	2	0	0	0	13	0	0	0	0	0	0	2
755	25	0	65	1	0	0	2	1	1	0	0	0	0	13	0	0	0	0	0	0	3
886	36	0	42	1	0	0	1	1	2	0	-1.49136	-0.477121	-1.51851	13	0	15	0	1	16	0	6
1629	14	1	59	1	0	0	1	1	3	2	0	0	0	13	0	0	0	0	0	0	2
1671	38	1	72	1	0	1	1	1	3	0	0	0	0	13	0	0	0	0	0	0	2
1702	28	0	72	1	0	1	2	1	4	0	0	0	0	13	0	0	0	0	0	0	4
95	49	0	37	4	1	0	3	0	2	0	-0.477121	0	-0.477121	14	0	1	0	0	1	0	1
180	61	0	51	1	0	0	1	1	2	2	0	0	0	14	0	0	0	0	0	0	6
262	47	0	75	1	0	0	1	1	2	0	-0.845098	0	-0.845098	14	0	3	0	0	3	0	6
264	117	0	29	1	0	0	1	1	2	0	-1.04139	-0.477121	-1.11394	14	0	5	0	1	6	0	6
287	79	0	50	1	0	0	1	1	2	2	-2.02119	0	-2.02119	14	0	52	0	0	52	0	1
1471	4	1	59	1	0	0	1	1	4	0	-1.27875	-0.954243	-1.43136	14	0	9	0	4	13	0	3
1	4	1	56	4	0	1	1	1	3	2	-1.6721	0	-1.6721	15	0	23	0	0	23	0	6
36	105	0	39	1	0	0	3	0	2	0	-1.36173	-1.04139	-1.51851	15	0	11	0	5	16	0	6
160	4	1	82	4	0	0	1	1	3	2	0	0	0	15	0	0	0	0	0	0	2
367	30	0	88	1	0	0	1	1	4	0	-1.39794	-0.477121	-1.43136	15	0	12	0	1	13	0	2
473	105	0	43	1	0	0	1	1	2	2	0	0	0	15	0	0	0	0	0	0	1
621	77	0	40	1	0	0	3	1	1	0	-0.477121	-0.477121	-0.69897	15	0	1	0	1	2	0	1
693	108	0	43	1	0	0	2	1	1	2	-1.32222	0	-1.32222	15	0	10	0	0	10	0	6
797	9	1	52	4	0	1	1	1	3	2	0	0	0	15	0	0	0	0	0	0	2
869	40	0	25	1	0	0	1	0	1	2	0	0	0	15	0	0	0	0	0	0	6
943	58	0	56	1	0	0	1	1	1	2	0	0	0	15	0	0	0	0	0	0	1
1055	7	1	57	4	0	1	1	1	3	2	0	0	0	15	0	0	0	0	0	0	2
1095	88	0	36	1	0	0	1	1	2	2	0	0	0	15	0	0	0	0	0	0	1
1112	49	1	60	1	0	1	1	1	3	0	0	0	0	15	0	0	0	0	0	0	6
1247	36	0	52	1	0	1	1	1	1	2	-0.845098	-0.845098	-1.11394	15	0	3	0	3	6	0	1
1259	31	0	50	1	0	0	1	1	1	2	0	0	0	15	0	0	0	0	0	0	1
1485	31	0	47	1	0	0	1	0	1	0	0	0	0	15	0	0	0	0	0	0	3
1573	16	1	67	4	1	1	1	1	4	1	0	0	0	15	0	0	0	0	0	0	2
1670	46	0	52	1	1	0	3	1	4	0	-0.845098	-0.477121	-0.954243	15	0	3	0	1	4	0	2
1707	7	1	41	4	0	1	1	0	4	2	0	0	0	15	0	0	0	0	0	0	6
19	111	0	44	1	0	0	1	1	2	0	-1.23045	-1.36173	-1.59106	16	0	8	0	11	19	0	1
1003	103	0	46	1	0	0	1	1	2	0	-1.17609	0	-1.17609	16	0	7	0	0	7	0	1
1162	59	0	51	1	0	0	1	1	2	2	0	0	0	16	0	0	0	0	0	0	1
183	62	0	53	2	0	0	1	1	2	2	0	0	0	17	0	0	0	0	0	0	6
460	25	0	43	1	0	0	3	1	2	2	0	0	0	17	0	0	0	0	0	0	1
562	72	0	50	1	1	0	3	1	4	2	-1.39794	-0.477121	-1.43136	17	0	12	0	1	13	0	3
852	48	0	38	1	0	0	1	0	2	2	0	0	0	17	0	0	0	0	0	0	1
1219	46	0	27	1	0	1	1	1	2	2	-1.23045	0	-1.23045	17	0	8	0	0	8	0	6
62	85	0	43	2	0	0	1	1	1	2	0	0	0	18	0	0	0	0	0	0	1
188	0	1	51	4	0	0	1	0	3	1	0	0	0	18	0	0	0	0	0	0	2
805	2	1	55	4	0	0	2	0	3	2	0.477121	0	0.477121	18	1	1	0	0	1	1	2
871	39	0	50	1	0	0	1	0	2	2	0	0	0	18	0	0	0	0	0	0	1
1418	101	0	52	1	0	0	1	0	2	2	0	0	0	18	0	0	0	0	0	0	6
1440	49	1	62	1	0	0	1	1	1	0	-0.69897	0	-0.69897	18	0	2	0	0	2	0	6
1732	7	1	64	2	1	1	1	1	3	2	0	0	0	18	0	0	0	0	0	0	3
721	12	1	68	1	0	0	2	1	4	2	0	0	0	19	0	0	0	0	0	0	4
1585	33	1	38	4	0	1	2	0	4	2	0	0	0	19	0	0	0	0	0	0	2
2	90	0	60	1	0	0	1	1	2	0	-1.23045	-0.69897	-1.32222	20	0	8	0	2	10	0	6
135	118	0	58	1	0	0	1	1	4	2	0	0	0	20	0	0	0	0	0	0	2
187	56	0	56	2	0	0	1	1	1	0	-1.04139	-1.04139	-1.32222	20	0	5	0	5	10	0	6
214	33	0	43	1	0	0	1	1	2	0	0	0	0	20	0	0	0	0	0	0	2
290	78	0	48	1	0	0	1	1	2	2	0	0	0	20	0	0	0	0	0	0	2
619	83	1	59	1	0	1	1	1	2	2	-0.477121	0	-0.477121	20	0	1	0	0	1	0	2
713	73	1	66	1	0	0	1	1	4	0	-1.43136	0	-1.43136	20	0	13	0	0	13	0	2
729	13	1	89	1	0	0	1	1	3	2	0	0	0	20	0	0	0	0	0	0	3
817	63	0	42	2	1	0	1	1	1	2	0	0	0	20	0	0	0	0	0	0	6
867	29	0	39	1	0	0	1	1	2	0	0	0	0	20	0	0	0	0	0	0	3
1266	28	0	40	1	0	0	1	1	1	2	0	0	0	20	0	0	0	0	0	0	1
1290	22	1	82	1	0	0	1	1	1	2	0	0	0	20	0	0	0	0	0	0	6
1442	6	1	34	4	0	1	2	0	4	2	0	0	0	20	0	0	0	0	0	0	3
1460	18	1	61	1	0	1	2	1	3	0	-0.477121	-0.954243	-1.04139	20	0	1	0	4	5	0	6
1644	54	0	51	1	0	0	1	0	2	0	-1.36173	-0.69897	-1.43136	20	0	11	0	2	13	0	1
1649	3	1	59	4	0	0	2	1	3	1	-1.39794	-0.845098	-1.49136	20	0	12	0	3	15	0	2
1797	65	0	41	4	0	0	1	1	2	0	-1.32222	-1.11394	-1.51851	20	0	10	0	6	16	0	1
1804	60	0	73	1	0	1	1	1	4	0	-1.11394	0	-1.11394	20	0	6	0	0	6	0	6
840	51	0	53	1	0	0	2	0	2	2	0	0	0	21	0	0	0	0	0	0	1
553	87	0	50	4	0	0	2	1	2	2	-0.954243	0	-0.954243	22	0	4	0	0	4	0	1
1150	60	0	53	1	0	0	3	1	2	0	0	0	0	22	0	0	0	0	0	0	1
368	101	0	55	1	0	0	1	1	2	0	0	0	0	23	0	0	0	0	0	0	1
1047	89	0	54	1	0	1	1	0	3	0	-1.63347	-1.23045	-1.77085	23	0	21	0	8	29	0	2
1153	60	0	36	1	0	0	1	1	3	2	0	0	0	23	0	0	0	0	0	0	2
1407	107	0	53	1	0	0	1	1	1	0	0	0	0	23	0	0	0	0	0	0	1
501	47	0	66	1	0	0	1	1	2	2	0	0	0	24	0	0	0	0	0	0	3
574	29	0	51	1	0	0	1	1	2	2	0	0	0	24	0	0	0	0	0	0	1
268	109	0	38	1	0	0	1	1	2	2	0	0	0	25	0	0	0	0	0	0	1
333	107	0	45	1	0	0	1	1	1	2	0	0	0	25	0	0	0	0	0	0	1
350	58	0	56	1	0	0	3	1	2	0	-1.74036	-1.4624	-1.91908	25	0	27	0	14	41	0	6
544	30	0	51	1	0	0	2	0	4	2	0	0	0	25	0	0	0	0	0	0	2
745	29	1	85	1	0	0	1	1	4	0	-1.32222	0	-1.32222	25	0	10	0	0	10	0	2
839	53	0	46	1	0	0	3	1	2	2	0	0	0	25	0	0	0	0	0	0	1
933	36	1	47	1	0	0	1	0	2	2	0	0	0	25	0	0	0	0	0	0	1
946	110	0	54	1	0	0	1	1	2	0	0	0	0	25	0	0	0	0	0	0	3
1167	57	0	59	1	0	0	1	1	2	0	-1.43136	-1.17609	-1.61278	25	0	13	0	7	20	0	6
1307	74	0	49	2	1	1	1	0	4	0	-0.69897	-0.954243	-1.11394	25	0	2	0	4	6	0	3
1455	37	1	64	1	1	0	2	1	4	0	0	0	0	25	0	0	0	0	0	0	3
1469	35	0	40	1	0	0	1	1	1	0	-1.11394	0	-1.11394	25	0	6	0	0	6	0	1
1492	4	1	56	4	0	0	2	0	3	2	0	0	0	25	0	0	0	0	0	0	2
1514	118	0	49	4	0	1	1	1	3	0	-0.954243	-0.69897	-1.11394	25	0	4	0	2	6	0	3
1601	81	0	71	1	0	0	1	1	4	2	0	0	0	25	0	0	0	0	0	0	2
1701	32	0	55	1	0	0	1	1	1	2	0	0	0	25	0	0	0	0	0	0	6
1762	88	0	55	4	0	0	2	1	4	0	0	0	0	25	0	0	0	0	0	0	2
352	61	0	65	1	0	1	1	1	2	0	0	0	0	26	0	0	0	0	0	0	1
788	72	0	32	1	0	0	1	0	2	2	-1.51851	0	-1.51851	26	0	16	0	0	16	0	6
849	49	0	44	1	0	0	1	1	1	0	-1.6902	-1.32222	-1.83885	26	0	24	0	10	34	0	6
227	9	1	43	2	0	1	3	0	4	2	0	0	0	27	0	0	0	0	0	0	6
1646	57	0	51	4	0	1	1	1	3	0	0	0	0	27	0	0	0	0	0	0	2
52	4	1	55	4	0	1	2	0	3	1	0	0	0	28	0	0	0	0	0	0	2
78	71	0	32	2	0	0	1	0	2	2	-1.36173	-0.69897	-1.43136	28	0	11	0	2	13	0	6
497	41	0	38	1	0	0	1	1	1	0	-1.43136	-1.11394	-1.59106	28	0	13	0	6	19	0	3
801	71	0	42	1	0	0	3	1	2	2	-0.954243	0	-0.954243	28	0	4	0	0	4	0	1
1535	0	0	42	1	0	0	1	1	1	2	0	0	0	28	0	0	0	0	0	0	2
1813	26	1	43	2	1	0	1	1	4	2	-1.39794	-0.477121	-1.43136	28	0	12	0	1	13	0	3
401	90	0	28	1	0	0	1	1	2	0	0	0	0	29	0	0	0	0	0	0	1
988	109	0	47	1	1	0	1	1	4	0	-1.39794	-1.54407	-1.77085	29	0	12	0	17	29	0	6
44	114	0	59	2	0	0	1	1	2	2	0	0	0	30	0	0	0	0	0	0	6
80	71	0	46	1	0	0	1	0	2	2	0	0	0	30	0	0	0	0	0	0	6
156	13	1	63	1	0	0	1	0	1	0	0	0	0	30	0	0	0	0	0	0	6
315	4	1	68	4	0	1	1	1	4	1	-1.49136	0	-1.49136	30	0	15	0	0	15	0	3
393	92	0	41	1	0	0	1	0	2	2	0	0	0	30	0	0	0	0	0	0	1
488	32	1	40	2	0	1	1	1	4	0	0	0	0	30	0	0	0	0	0	0	2
500	56	0	51	1	0	0	1	1	2	2	0	0	0	30	0	0	0	0	0	0	3
508	36	0	58	1	0	0	1	1	4	2	-1.27875	0	-1.27875	30	0	9	0	0	9	0	3
583	58	0	46	1	0	0	1	0	1	2	0	0	0	30	0	0	0	0	0	0	6
597	37	0	60	1	1	0	2	1	2	0	-0.954243	0	-0.954243	30	0	4	0	0	4	0	6
679	117	0	59	1	0	0	1	1	2	0	-1.17609	-0.477121	-1.23045	30	0	7	0	1	8	0	2
723	64	0	42	1	0	0	1	1	2	2	0	0	0	30	0	0	0	0	0	0	1
730	119	0	50	1	0	0	1	1	2	2	0	0	0	30	0	0	0	0	0	0	1
737	94	0	62	1	0	0	3	1	2	0	-1.4624	-0.954243	-1.5682	30	0	14	0	4	18	0	1
777	77	0	19	1	1	1	1	0	3	2	0	0	0	30	0	0	0	0	0	0	3
818	69	0	29	2	0	0	1	1	2	0	-1.97772	-1.59106	-2.12385	30	0	47	0	19	66	0	3
894	34	0	72	1	0	0	1	0	4	2	-0.69897	0	-0.69897	30	0	2	0	0	2	0	3
968	110	0	48	2	1	0	1	1	1	0	0	0	0	30	0	0	0	0	0	0	6
1105	47	0	46	1	0	0	1	1	2	2	0	0	0	30	0	0	0	0	0	0	1
1114	68	0	38	1	0	0	1	0	1	0	0	0	0	30	0	0	0	0	0	0	6
1130	30	0	60	1	0	0	1	1	4	0	-1.39794	0	-1.39794	30	0	12	0	0	12	0	4
1141	8	1	79	1	0	0	1	1	4	2	0	0	0	30	0	0	0	0	0	0	6
1239	44	0	48	1	0	0	1	0	2	2	0	0	0	30	0	0	0	0	0	0	6
1327	1	1	73	4	0	1	1	1	4	2	0	0	0	30	0	0	0	0	0	0	4
1468	49	0	45	1	0	0	1	1	3	2	0	0	0	30	0	0	0	0	0	0	2
1578	87	0	51	2	1	0	2	0	1	0	-0.954243	0	-0.954243	30	0	4	0	0	4	0	1
1594	94	0	51	1	0	0	1	1	4	2	0	0	0	30	0	0	0	0	0	0	2
1656	4	1	84	1	0	0	1	1	4	2	0	0	0	30	0	0	0	0	0	0	6
1665	11	1	59	2	0	0	1	1	2	2	0	0	0	30	0	0	0	0	0	0	1
1691	101	0	50	1	0	0	2	1	1	2	-1.04139	0	-1.04139	30	0	5	0	0	5	0	3
1734	29	1	60	2	1	1	2	1	4	2	0	0	0	30	0	0	0	0	0	0	2
1793	67	0	51	1	0	0	2	0	2	2	0	0	0	30	0	0	0	0	0	0	1
1814	47	0	48	1	0	1	2	0	2	2	0	0	0	30	0	0	0	0	0	0	2
119	26	0	62	1	0	0	1	1	2	0	0	0	0	31	0	0	0	0	0	0	6
194	49	1	24	2	0	1	1	1	4	0	-1.90849	-0.477121	-1.91908	31	0	40	0	1	41	0	6
606	26	0	74	1	0	0	1	1	2	2	-1.11394	0	-1.11394	31	0	6	0	0	6	0	6
646	67	0	73	1	0	0	3	0	2	0	-1.39794	0	-1.39794	31	0	12	0	0	12	0	6
657	83	0	83	1	0	0	2	1	2	2	-1.27875	0	-1.27875	31	0	9	0	0	9	0	6
814	66	1	92	1	0	0	1	0	3	0	0	0	0	31	0	0	0	0	0	0	2
448	38	0	64	1	0	0	1	0	2	0	0	0	0	32	0	0	0	0	0	0	6
727	95	0	43	1	0	0	1	1	4	0	-1.23045	-0.845098	-1.36173	32	0	8	0	3	11	0	2
828	60	0	48	1	0	0	1	0	1	0	0	0	0	32	0	0	0	0	0	0	1
1434	80	0	33	2	0	0	1	0	1	0	-1.54407	-1.17609	-1.6902	32	0	17	0	7	24	0	6
1614	42	0	41	4	0	1	3	0	3	2	0	0	0	32	0	0	0	0	0	0	2
1741	98	0	30	1	0	0	2	1	2	0	-0.845098	0	-0.845098	32	0	3	0	0	3	0	2
265	5	1	74	1	1	0	1	1	4	2	0	0	0	33	0	0	0	0	0	0	3
720	99	0	32	1	0	0	2	0	2	2	-0.954243	0	-0.954243	33	0	4	0	0	4	0	2
1372	42	0	45	1	0	0	1	1	1	2	0	0	0	33	0	0	0	0	0	0	1
1377	48	0	38	1	0	0	1	1	2	2	0	0	0	33	0	0	0	0	0	0	2
1658	52	0	28	1	0	0	3	1	2	0	-0.69897	0	-0.69897	34	0	2	0	0	2	0	1
93	51	0	48	1	0	0	1	1	2	0	0	0	0	35	0	0	0	0	0	0	1
179	61	0	66	4	0	0	1	1	2	0	-1.17609	0	-1.17609	35	0	7	0	0	7	0	1
244	48	0	24	1	0	1	3	1	4	0	-1.27875	-0.69897	-1.36173	35	0	9	0	2	11	0	3
377	103	0	27	1	0	0	1	1	2	0	-1.04139	-0.69897	-1.17609	35	0	5	0	2	7	0	1
504	33	0	43	1	0	0	1	1	1	2	-1.43136	-0.845098	-1.51851	35	0	13	0	3	16	0	1
513	27	0	43	1	0	0	1	1	2	0	-1.27875	0	-1.27875	35	0	9	0	0	9	0	1
563	81	0	62	1	0	1	1	1	2	2	0	0	0	35	0	0	0	0	0	0	6
708	22	1	68	1	1	0	1	0	3	2	0	0	0	35	0	0	0	0	0	0	3
709	71	0	30	1	0	0	1	0	2	2	0	0	0	35	0	0	0	0	0	0	1
815	64	0	50	1	0	0	1	1	2	2	-1.27875	0	-1.27875	35	0	9	0	0	9	0	3
916	26	0	43	1	0	0	1	0	2	2	0	0	0	35	0	0	0	0	0	0	1
1103	23	1	64	2	0	1	1	1	2	2	0	0	0	35	0	0	0	0	0	0	2
1275	32	0	44	1	0	0	2	1	2	2	0	0	0	35	0	0	0	0	0	0	1
1331	92	0	39	1	1	0	1	1	4	0	-1.36173	0	-1.36173	35	0	11	0	0	11	0	6
1339	0	1	79	3	0	0	1	1	4	0	0.477121	0	0.477121	35	1	1	0	0	1	1	3
1347	69	0	84	2	1	0	2	1	3	0	-1.27875	-0.845098	-1.39794	35	0	9	0	3	12	0	6
1355	65	0	45	1	0	0	2	0	2	2	-1.5682	-1.4624	-1.81291	35	0	18	0	14	32	0	1
1388	24	0	43	1	0	0	1	1	1	0	0	0	0	35	0	0	0	0	0	0	1
1476	35	0	37	1	0	0	1	1	1	0	-1.49136	0	-1.49136	35	0	15	0	0	15	0	2
1490	29	0	31	1	0	0	2	0	1	2	0	0	0	35	0	0	0	0	0	0	3
1576	87	0	78	1	0	1	1	1	4	2	-1.51851	-0.845098	-1.59106	35	0	16	0	3	19	0	4
1651	69	0	42	1	0	0	1	0	2	2	0	0	0	35	0	0	0	0	0	0	1
1738	88	1	54	1	0	0	2	1	1	2	0	0	0	35	0	0	0	0	0	0	1
236	77	0	37	1	0	0	3	1	2	2	0	0	0	36	0	0	0	0	0	0	1
779	21	1	61	1	1	0	1	1	2	0	-1.23045	0	-1.23045	36	0	8	0	0	8	0	6
455	31	0	47	1	0	0	1	1	4	0	0	0	0	37	0	0	0	0	0	0	6
531	107	0	48	1	0	0	1	1	1	2	0	0	0	37	0	0	0	0	0	0	3
854	50	0	30	1	0	0	3	0	2	2	0	0	0	38	0	0	0	0	0	0	1
1378	40	0	43	1	0	0	1	0	1	2	0	0	0	38	0	0	0	0	0	0	1
29	93	0	47	4	0	0	1	1	2	0	0	0	0	40	0	0	0	0	0	0	1
43	98	0	73	1	0	1	1	0	2	0	-1.91908	-1.39794	-2.02938	40	0	41	0	12	53	0	6
114	24	0	48	1	0	0	1	1	2	0	-0.954243	0	-0.954243	40	0	4	0	0	4	0	1
132	116	0	59	1	1	1	2	0	4	0	0	0	0	40	0	0	0	0	0	0	3
222	33	1	78	1	1	0	3	0	4	0	-1.23045	-1.04139	-1.43136	40	0	8	0	5	13	0	6
296	71	0	54	1	0	0	1	1	4	0	-1.39794	-1.32222	-1.65321	40	0	12	0	10	22	0	2
383	102	0	56	1	0	0	1	1	2	2	0	0	0	40	0	0	0	0	0	0	1
483	90	0	49	1	0	0	1	1	4	2	-1.4624	-0.954243	-1.5682	40	0	14	0	4	18	0	3
517	65	0	51	2	0	1	3	1	4	2	-1.11394	0	-1.11394	40	0	6	0	0	6	0	2
542	21	0	29	1	0	0	1	0	2	0	-1.23045	0	-1.23045	40	0	8	0	0	8	0	1
588	50	0	45	2	0	0	1	1	2	2	0	0	0	40	0	0	0	0	0	0	3
710	101	0	76	1	0	0	1	1	4	2	-1.11394	-0.477121	-1.17609	40	0	6	0	1	7	0	6
853	48	0	57	1	0	0	2	0	4	2	0	0	0	40	0	0	0	0	0	0	2
868	42	0	58	1	1	0	1	0	4	0	-1.27875	-1.11394	-1.49136	40	0	9	0	6	15	0	2
923	59	1	70	1	0	0	1	1	1	2	-1.36173	0	-1.36173	40	0	11	0	0	11	0	6
1030	40	1	65	2	1	1	1	1	2	0	0	0	0	40	0	0	0	0	0	0	3
1166	47	1	46	1	0	0	3	1	4	0	-1.39794	-0.954243	-1.51851	40	0	12	0	4	16	0	2
1204	32	0	67	1	0	0	1	1	2	0	-0.954243	0	-0.954243	40	0	4	0	0	4	0	6
1228	41	0	45	1	0	0	1	1	2	2	-0.845098	0	-0.845098	40	0	3	0	0	3	0	1
1283	26	0	61	1	0	0	1	1	2	2	0	0	0	40	0	0	0	0	0	0	1
1335	87	0	75	1	0	1	2	1	4	2	0	0	0	40	0	0	0	0	0	0	2
1472	40	0	32	1	0	0	1	1	4	2	-1.39794	-0.845098	-1.49136	40	0	12	0	3	15	0	2
1609	15	1	49	4	0	1	1	1	4	0	0	0	0	40	0	0	0	0	0	0	2
1611	71	0	48	1	0	0	1	1	2	2	-1.4624	-1.39794	-1.72428	40	0	14	0	12	26	0	1
1666	51	0	62	4	0	1	1	1	4	2	0	0	0	40	0	0	0	0	0	0	6
1719	89	0	45	1	0	0	2	1	1	2	0	0	0	40	0	0	0	0	0	0	1
1785	59	0	73	1	0	0	2	1	2	2	0	0	0	40	0	0	0	0	0	0	2
1808	7	1	35	2	1	0	1	1	4	2	0	0	0	40	0	0	0	0	0	0	6
1809	54	0	74	4	1	0	1	1	2	2	0	0	0	40	0	0	0	0	0	0	3
1819	39	0	46	1	0	1	2	1	2	2	-1.81291	0	-1.81291	40	0	32	0	0	32	0	2
242	68	0	63	1	0	0	3	1	2	0	-1.51851	0	-1.51851	41	0	16	0	0	16	0	6
1107	38	0	48	1	0	0	1	1	2	2	0	0	0	41	0	0	0	0	0	0	6
46	42	1	34	1	1	1	1	1	4	0	-1.65321	-0.954243	-1.72428	42	0	22	0	4	26	0	2
385	103	0	65	1	1	1	1	1	4	0	-1.54407	-1.32222	-1.74036	42	0	17	0	10	27	0	3
424	70	0	56	1	1	1	1	1	4	2	-1.6721	0	-1.6721	42	0	23	0	0	23	0	6
1198	50	0	46	1	1	1	1	1	4	0	-1.27875	-1.32222	-1.59106	42	0	9	0	10	19	0	5
1354	66	0	41	1	0	0	1	0	2	2	-1.27875	0	-1.27875	42	0	9	0	0	9	0	1
1846	8	0	42	1	0	0	1	1	1	2	0	0	0	42	0	0	0	0	0	0	2
347	61	0	67	2	0	0	1	1	2	2	0	0	0	43	0	0	0	0	0	0	1
484	84	0	45	1	0	0	1	1	1	2	0	0	0	43	0	0	0	0	0	0	2
1222	2	1	55	2	0	0	1	1	4	2	0	0	0	43	0	0	0	0	0	0	6
1458	55	0	56	1	0	1	1	1	4	0	-1.54407	-0.69897	-1.59106	43	0	17	0	2	19	0	3
4	41	1	54	4	0	1	1	1	2	2	0	0	0	45	0	0	0	0	0	0	2
56	92	0	59	1	1	0	3	1	4	0	-1.04139	0	-1.04139	45	0	5	0	0	5	0	4
120	29	0	69	4	0	0	1	1	2	0	0	0	0	45	0	0	0	0	0	0	1
253	4	1	95	1	0	0	3	1	4	0	-1.17609	0	-1.17609	45	0	7	0	0	7	0	3
263	119	0	51	1	0	0	1	1	2	0	-1.23045	-0.69897	-1.32222	45	0	8	0	2	10	0	1
311	41	0	55	1	0	0	1	1	2	2	0	0	0	45	0	0	0	0	0	0	1
318	57	0	73	1	0	0	1	1	2	0	0	0	0	45	0	0	0	0	0	0	2
373	77	1	64	1	0	1	1	1	4	0	-0.954243	0	-0.954243	45	0	4	0	0	4	0	2
394	92	0	59	1	0	0	1	1	2	0	-1.5682	-1.17609	-1.70757	45	0	18	0	7	25	0	1
441	45	0	42	1	0	0	1	0	2	2	0	0	0	45	0	0	0	0	0	0	1
469	115	0	72	3	1	0	1	1	2	0	-0.564271	-1.17609	-0.920819	45	1	6	0	7	13	1	1
495	57	0	42	1	1	0	1	1	2	0	-1.61278	-1.04139	-1.70757	45	0	20	0	5	25	0	6
511	30	0	49	1	0	0	1	1	4	2	-1.6902	-0.954243	-1.75587	45	0	24	0	4	28	0	3
545	86	0	46	1	0	0	3	1	1	2	0	0	0	45	0	0	0	0	0	0	1
558	78	0	48	1	1	0	1	0	4	2	-0.954243	-0.477121	-1.04139	45	0	4	0	1	5	0	2
670	118	0	41	1	0	0	3	1	2	0	-1.39794	-0.954243	-1.51851	45	0	12	0	4	16	0	1
672	115	0	76	1	0	0	1	1	2	0	-1.27875	-0.477121	-1.32222	45	0	9	0	1	10	0	1
692	115	0	53	4	0	0	3	1	3	2	-1.82607	0	-1.82607	45	0	33	0	0	33	0	2
917	38	0	44	1	0	0	1	1	1	2	0	0	0	45	0	0	0	0	0	0	2
1133	66	0	65	1	1	1	1	1	2	0	-1.49136	0	-1.49136	45	0	15	0	0	15	0	6
1171	59	0	50	1	0	0	3	1	4	0	-1.6721	-1.32222	-1.82607	45	0	23	0	10	33	0	6
1248	75	0	42	2	1	0	1	1	1	2	0	0	0	45	0	0	0	0	0	0	3
1322	9	1	54	1	1	1	1	1	3	2	0	0	0	45	0	0	0	0	0	0	3
1404	43	1	66	1	0	0	1	1	3	0	0	0	0	45	0	0	0	0	0	0	3
1642	10	1	86	1	0	0	1	1	4	2	0	0	0	45	0	0	0	0	0	0	3
1778	79	0	85	1	0	0	1	1	2	2	-1.11394	0	-1.11394	45	0	6	0	0	6	0	6
1794	19	1	55	1	0	0	1	1	3	2	-1.5682	-0.954243	-1.65321	45	0	18	0	4	22	0	3
1816	5	1	73	1	1	0	2	1	4	0	-1.54407	-1.04139	-1.65321	45	0	17	0	5	22	0	3
212	16	0	50	4	0	0	1	1	2	2	0	0	0	46	0	0	0	0	0	0	3
68	83	0	39	1	0	0	3	1	1	0	-1.4624	0	-1.4624	47	0	14	0	0	14	0	6
364	10	1	79	1	0	0	1	1	4	0	0	0	0	47	0	0	0	0	0	0	6
907	21	0	57	1	0	0	1	0	2	0	-1.43136	-0.845098	-1.51851	47	0	13	0	3	16	0	6
1842	27	0	60	1	0	0	1	1	4	2	0	0	0	47	0	0	0	0	0	0	3
1013	98	0	54	1	0	0	1	1	1	2	-1.49136	-1.27875	-1.6902	48	0	15	0	9	24	0	1
1135	63	0	35	1	0	0	1	1	2	2	0	0	0	48	0	0	0	0	0	0	1
1617	15	1	65	4	0	1	1	1	4	2	0	0	0	48	0	0	0	0	0	0	2
1749	49	1	40	1	0	0	2	1	4	2	0	0	0	48	0	0	0	0	0	0	2
226	11	1	74	1	0	0	1	1	2	0	-0.477121	0	-0.477121	49	0	1	0	0	1	0	6
1332	91	0	31	1	0	0	1	1	2	2	0	0	0	49	0	0	0	0	0	0	1
1603	14	1	66	1	0	0	1	0	3	0	-1.4624	0	-1.4624	49	0	14	0	0	14	0	2
23	40	1	46	3	0	1	1	1	4	2	0	0	0	50	0	0	0	0	0	0	2
65	32	1	48	1	0	1	1	1	4	2	0	0	0	50	0	0	0	0	0	0	2
69	3	1	79	4	0	0	3	1	4	2	0	0	0	50	0	0	0	0	0	0	3
71	80	0	65	4	0	1	3	1	3	1	-1.70757	-1.43136	-1.88649	50	0	25	0	13	38	0	2
139	105	0	52	1	0	0	2	1	1	2	0	0	0	50	0	0	0	0	0	0	6
141	108	0	55	2	0	0	1	1	2	2	0	0	0	50	0	0	0	0	0	0	6
164	6	1	59	4	0	1	1	1	3	2	-1.04139	-1.04139	-1.32222	50	0	5	0	5	10	0	2
205	10	1	67	1	0	0	1	1	4	2	0	0	0	50	0	0	0	0	0	0	6
247	59	0	49	1	1	1	1	1	4	0	-1.11394	-0.477121	-1.17609	50	0	6	0	1	7	0	4
342	39	1	62	1	0	0	3	1	1	0	-0.954243	0	-0.954243	50	0	4	0	0	4	0	6
430	62	0	54	1	0	1	1	1	4	0	-1.39794	-0.477121	-1.43136	50	0	12	0	1	13	0	6
523	116	0	62	1	0	0	1	1	4	2	0	0	0	50	0	0	0	0	0	0	3
524	115	0	50	1	0	0	3	1	2	2	0	0	0	50	0	0	0	0	0	0	3
540	98	0	40	2	1	0	1	1	2	0	-1.72428	-1.70757	-2.01284	50	0	26	0	25	51	0	3
608	45	0	46	1	0	0	1	0	1	0	0	0	0	50	0	0	0	0	0	0	1
624	25	1	87	1	0	0	1	1	3	0	0	0	0	50	0	0	0	0	0	0	2
641	34	0	43	1	0	0	2	0	2	0	-1.36173	-1.17609	-1.5682	50	0	11	0	7	18	0	1
649	25	0	68	1	0	0	1	1	4	2	-1.6721	0	-1.6721	50	0	23	0	0	23	0	2
661	119	0	51	2	1	0	3	0	4	0	0	-1.11394	-1.11394	50	0	0	0	6	6	0	3
668	50	0	42	1	0	1	1	0	4	2	0	0	0	50	0	0	0	0	0	0	2
700	6	1	42	4	0	0	1	0	4	2	0	0	0	50	0	0	0	0	0	0	3
712	18	1	77	4	0	1	1	1	3	2	-0.342423	0	-0.342423	50	2	7	0	0	7	2	5
778	81	0	56	1	0	0	3	1	2	2	-1.59106	0	-1.59106	50	0	19	0	0	19	0	1
819	66	0	50	1	0	0	2	0	3	2	0	0	0	50	0	0	0	0	0	0	2
824	31	0	54	1	0	0	3	1	3	2	0	0	0	50	0	0	0	0	0	0	2
909	20	1	56	1	0	0	1	1	4	2	-1.11394	0	-1.11394	50	0	6	0	0	6	0	2
953	25	1	55	1	1	1	1	1	3	0	0	0	0	50	0	0	0	0	0	0	2
974	109	0	35	1	0	0	1	1	1	2	0	0	0	50	0	0	0	0	0	0	2
984	104	0	46	1	0	0	1	1	4	2	0	0	0	50	0	0	0	0	0	0	2
1004	50	1	59	1	0	0	1	1	3	0	-1.70757	-1.27875	-1.83885	50	0	25	0	9	34	0	2
1016	94	0	56	1	0	0	1	1	2	2	0	0	0	50	0	0	0	0	0	0	2
1118	80	0	43	1	0	0	1	0	2	2	-1.39794	0	-1.39794	50	0	12	0	0	12	0	2
1129	11	1	71	1	0	1	1	1	4	0	-1.4624	-1.32222	-1.6902	50	0	14	0	10	24	0	3
1174	29	1	53	1	0	0	1	0	4	0	0	0	0	50	0	0	0	0	0	0	6
1175	55	0	61	1	0	0	1	0	2	2	0	0	0	50	0	0	0	0	0	0	2
1216	42	0	69	1	0	0	1	1	1	0	-1.23045	0	-1.23045	50	0	8	0	0	8	0	6
1272	31	0	67	1	0	0	1	1	2	0	0	0	0	50	0	0	0	0	0	0	6
1433	80	0	52	1	0	1	2	0	2	2	0	0	0	50	0	0	0	0	0	0	2
1566	91	0	49	1	0	0	1	1	1	2	0	0	0	50	0	0	0	0	0	0	3
1640	60	0	59	1	0	0	1	1	3	2	0	0	0	50	0	0	0	0	0	0	3
1655	36	0	54	1	0	0	3	1	3	0	-1.39794	-1.04139	-1.54407	50	0	12	0	5	17	0	2
1685	43	0	60	1	0	0	1	1	4	0	-1.23045	0	-1.23045	50	0	8	0	0	8	0	2
1731	24	1	62	4	0	1	1	0	1	2	0	0	0	50	0	0	0	0	0	0	3
1737	107	0	69	1	1	0	1	1	4	0	-1.49136	-1.4624	-1.77085	50	0	15	0	14	29	0	6
1754	40	0	36	1	1	1	1	1	2	2	0	0	0	50	0	0	0	0	0	0	2
1775	72	0	41	1	1	0	1	0	4	0	0	-1.04139	-1.04139	50	0	0	0	5	5	0	3
1821	38	0	51	1	0	0	2	0	1	2	-1.36173	-0.69897	-1.43136	50	0	11	0	2	13	0	1
1826	33	0	56	2	0	0	3	1	1	2	0	0	0	50	0	0	0	0	0	0	1
1838	31	0	54	2	0	0	1	1	2	2	-0.845098	0	-0.845098	50	0	3	0	0	3	0	1
243	18	1	57	1	0	0	3	1	2	2	0	0	0	51	0	0	0	0	0	0	6
327	21	1	56	1	0	0	1	1	4	2	0	0	0	51	0	0	0	0	0	0	2
384	102	0	48	2	0	0	1	1	2	2	0	0	0	51	0	0	0	0	0	0	3
576	60	0	56	1	0	0	1	1	4	0	-1.89763	-1.17609	-1.96848	51	0	39	0	7	46	0	2
876	25	1	60	1	0	1	3	0	4	2	-1.17609	-1.23045	-1.49136	51	0	7	0	8	15	0	2
883	20	0	53	1	1	0	3	1	3	2	0	0	0	51	0	0	0	0	0	0	2
1475	37	0	38	4	0	0	2	1	1	0	0	0	0	51	0	0	0	0	0	0	1
1807	38	0	53	1	0	1	1	1	2	0	0	0	0	51	0	0	0	0	0	0	2
84	63	0	23	2	0	0	1	0	2	0	0	0	0	52	0	0	0	0	0	0	1
275	12	1	63	1	1	0	1	1	3	0	-1.65321	0	-1.65321	52	0	22	0	0	22	0	3
319	29	0	58	1	0	0	1	1	4	2	0	0	0	52	0	0	0	0	0	0	2
802	40	1	63	1	0	0	3	1	4	2	-1.5682	-1.5682	-1.86332	52	0	18	0	18	36	0	2
845	50	0	55	1	0	0	2	1	4	2	-1.43136	0	-1.43136	52	0	13	0	0	13	0	2
901	8	1	85	1	0	0	2	1	2	2	-1.32222	-1.32222	-1.61278	52	0	10	0	10	20	0	6
1295	24	0	80	1	0	1	1	1	4	2	-1.39794	0	-1.39794	52	0	12	0	0	12	0	2
1321	109	0	41	1	0	0	1	1	2	0	-1.39794	0	-1.39794	52	0	12	0	0	12	0	1
1581	35	1	61	1	0	1	1	0	3	0	-1.43136	-1.4624	-1.74036	52	0	13	0	14	27	0	3
1024	91	0	52	1	0	0	1	1	3	2	-1.32222	-0.69897	-1.39794	53	0	10	0	2	12	0	3
1187	41	1	69	1	0	0	1	1	4	0	0	0	0	53	0	0	0	0	0	0	2
1549	99	0	60	1	0	0	1	1	4	2	-0.845098	0	-0.845098	53	0	3	0	0	3	0	2
1639	64	0	39	1	0	0	1	0	1	2	-1.43136	0	-1.43136	53	0	13	0	0	13	0	1
1712	28	0	53	1	1	0	1	1	1	0	0	0	0	53	0	0	0	0	0	0	6
104	38	0	32	1	0	0	1	1	2	0	-1.23045	-1.11394	-1.4624	54	0	8	0	6	14	0	3
45	76	1	56	1	0	0	3	1	2	2	0	0	0	55	0	0	0	0	0	0	6
116	14	1	69	1	0	1	3	1	4	0	-1.51851	-0.69897	-1.5682	55	0	16	0	2	18	0	5
178	13	1	70	4	1	0	1	1	4	0	-1.04139	-0.954243	-1.27875	55	0	5	0	4	9	0	6
196	46	0	65	2	0	0	1	1	2	0	0	0	0	55	0	0	0	0	0	0	1
204	42	0	38	1	0	0	1	1	2	0	0	0	0	55	0	0	0	0	0	0	6
220	99	0	56	1	0	0	3	1	2	0	-1.49136	0	-1.49136	55	0	15	0	0	15	0	3
258	34	0	64	1	0	0	3	1	4	0	0	0	0	55	0	0	0	0	0	0	6
266	112	0	53	1	1	0	1	1	2	0	-1.90849	-1.11394	-1.96848	55	0	40	0	6	46	0	1
307	57	0	65	1	0	0	1	1	2	0	-1.82607	-1.17609	-1.90849	55	0	33	0	7	40	0	1
314	38	0	66	2	0	1	1	1	4	2	0	0	0	55	0	0	0	0	0	0	3
380	23	1	55	1	0	1	1	1	4	2	0	0	0	55	0	0	0	0	0	0	4
382	62	1	54	4	0	0	3	1	2	0	-1.72428	0	-1.72428	55	0	26	0	0	26	0	1
405	88	0	69	1	0	0	1	1	2	2	0	0	0	55	0	0	0	0	0	0	2
465	7	1	66	1	0	0	1	1	4	0	-1.5682	0	-1.5682	55	0	18	0	0	18	0	3
493	64	0	45	1	0	0	1	1	1	0	-1.51851	0	-1.51851	55	0	16	0	0	16	0	2
596	38	0	53	1	0	0	1	1	2	2	0	0	0	55	0	0	0	0	0	0	1
603	29	1	44	1	0	0	1	0	2	2	0	0	0	55	0	0	0	0	0	0	6
622	94	0	44	2	0	0	3	1	2	2	0	0	0	55	0	0	0	0	0	0	1
667	88	1	69	2	0	0	1	1	4	0	0	0	0	55	0	0	0	0	0	0	2
684	6	1	76	1	0	1	1	1	1	0	-1.17609	0	-1.17609	55	0	7	0	0	7	0	2
685	109	0	49	2	0	0	3	1	4	2	-0.954243	0	-0.954243	55	0	4	0	0	4	0	2
695	107	0	59	1	0	1	3	0	2	2	-1.04139	0	-1.04139	55	0	5	0	0	5	0	2
702	109	0	68	1	0	0	1	1	2	2	0	0	0	55	0	0	0	0	0	0	1
711	102	0	16	2	0	0	1	0	2	0	0	0	0	55	0	0	0	0	0	0	1
785	25	1	65	4	0	1	2	1	4	2	-1.04139	0	-1.04139	55	0	5	0	0	5	0	2
789	70	0	65	1	0	0	2	1	2	2	0	0	0	55	0	0	0	0	0	0	6
823	65	0	47	1	0	0	3	1	2	2	-1.11394	0	-1.11394	55	0	6	0	0	6	0	1
835	56	0	48	1	0	1	1	0	4	2	0	0	0	55	0	0	0	0	0	0	6
878	41	0	54	1	0	0	1	1	1	2	0	0	0	55	0	0	0	0	0	0	1
927	39	1	59	2	1	1	1	1	2	2	-1.32222	0	-1.32222	55	0	10	0	0	10	0	1
995	25	1	52	1	1	0	3	1	4	0	-1.36173	-1.32222	-1.63347	55	0	11	0	10	21	0	2
1012	9	1	70	2	1	1	1	1	4	0	0	0	0	55	0	0	0	0	0	0	3
1028	5	1	50	1	0	0	1	1	4	2	0	0	0	55	0	0	0	0	0	0	3
1049	40	1	49	2	1	0	3	0	4	0	0	0	0	55	0	0	0	0	0	0	6
1075	90	0	61	1	0	0	1	1	1	0	0	0	0	55	0	0	0	0	0	0	2
1202	62	0	64	2	1	0	1	1	2	0	-1.61278	-0.845098	-1.6721	55	0	20	0	3	23	0	1
1236	42	0	51	1	0	1	3	1	2	0	0	0	0	55	0	0	0	0	0	0	1
1289	28	0	39	1	0	0	1	1	2	2	0	0	0	55	0	0	0	0	0	0	1
1308	44	0	75	1	0	0	2	1	2	2	-1.36173	0	-1.36173	55	0	11	0	0	11	0	1
1330	91	0	69	1	0	0	1	1	3	0	-1.17609	-0.845098	-1.32222	55	0	7	0	3	10	0	2
1337	31	1	44	1	0	1	1	1	4	2	0	0	0	55	0	0	0	0	0	0	2
1357	7	1	30	4	0	0	1	1	4	2	0	0	0	55	0	0	0	0	0	0	6
1363	57	0	48	1	0	0	1	1	2	2	0	0	0	55	0	0	0	0	0	0	1
1371	14	1	85	1	0	0	1	0	4	2	0	0	0	55	0	0	0	0	0	0	6
1503	70	0	52	1	0	0	1	1	2	2	0	0	0	55	0	0	0	0	0	0	2
1525	109	0	50	4	0	1	1	1	4	2	0	0	0	55	0	0	0	0	0	0	2
1560	41	1	69	4	0	1	1	1	2	0	0	0	0	55	0	0	0	0	0	0	2
1605	67	0	46	2	0	0	1	1	1	0	-1.59106	-1.17609	-1.72428	55	0	19	0	7	26	0	1
1616	76	0	59	1	1	0	1	1	4	0	0	0	0	55	0	0	0	0	0	0	2
1632	65	0	61	1	0	1	1	1	4	2	0	0	0	55	0	0	0	0	0	0	2
1703	31	0	28	1	0	0	1	0	4	0	-1.72428	-1.49136	-1.91908	55	0	26	0	15	41	0	3
1837	24	0	49	1	0	0	2	1	4	2	0	0	0	55	0	0	0	0	0	0	3
1244	41	0	38	1	0	0	1	0	1	2	0	0	0	56	0	0	0	0	0	0	6
1383	37	0	61	1	0	1	1	1	3	0	-1.23045	0	-1.23045	56	0	8	0	0	8	0	3
475	58	1	65	1	0	1	1	1	4	0	-1.51851	-0.954243	-1.61278	57	0	16	0	4	20	0	6
940	21	1	66	3	0	0	1	1	4	2	0	0.477121	0.477121	57	0	0	1	1	1	1	2
1209	4	0	46	1	0	0	1	1	2	2	-1.4624	0	-1.4624	57	0	14	0	0	14	0	3
1452	68	0	43	1	0	0	1	1	1	0	0	0	0	57	0	0	0	0	0	0	1
1660	50	0	57	1	0	0	1	1	3	0	0	0	0	57	0	0	0	0	0	0	2
229	80	0	34	3	1	1	3	1	4	0	-0.221849	-0.477121	-0.367977	58	1	3	0	1	4	1	6
701	79	1	58	2	1	1	1	1	3	0	-1.27875	0	-1.27875	58	0	9	0	0	9	0	2
892	35	0	66	1	0	1	1	1	3	2	0	0	0	58	0	0	0	0	0	0	2
1065	87	0	50	2	1	0	1	1	2	2	-1.23045	-1.6902	-1.81291	58	0	8	0	24	32	0	1
1271	15	0	54	1	0	0	1	1	3	2	0	0	0	58	0	0	0	0	0	0	2
1587	83	0	73	1	0	0	1	1	4	0	0	0	0	58	0	0	0	0	0	0	2
1759	80	0	45	1	0	0	1	1	4	2	0	0	0	58	0	0	0	0	0	0	2
25	9	1	39	4	0	1	3	0	4	0	-0.845098	0	-0.845098	60	0	3	0	0	3	0	2
155	93	0	49	1	0	0	1	1	1	0	-1.63347	-0.845098	-1.6902	60	0	21	0	3	24	0	1
174	67	0	50	1	1	0	1	1	2	0	-1.51851	-1.11394	-1.65321	60	0	16	0	6	22	0	6
177	40	1	50	1	0	0	1	1	4	2	0	0	0	60	0	0	0	0	0	0	2
217	76	1	31	1	0	1	3	0	2	0	-1.4624	0	-1.4624	60	0	14	0	0	14	0	2
248	49	0	65	1	0	0	3	1	4	2	0	0	0	60	0	0	0	0	0	0	2
308	59	0	35	1	0	0	1	1	2	0	-1.86332	0	-1.86332	60	0	36	0	0	36	0	1
426	70	0	61	1	0	0	1	1	2	0	-0.69897	0	-0.69897	60	0	2	0	0	2	0	1
445	43	0	46	1	0	0	2	1	2	0	0	0	0	60	0	0	0	0	0	0	2
456	28	0	49	2	0	0	1	0	2	0	0	0	0	60	0	0	0	0	0	0	1
496	62	0	75	1	0	0	1	1	2	2	0	0	0	60	0	0	0	0	0	0	2
498	45	0	47	1	0	0	1	1	2	0	0	0	0	60	0	0	0	0	0	0	1
585	9	1	75	2	0	0	1	1	3	2	-1.17609	-0.69897	-1.27875	60	0	7	0	2	9	0	3
594	47	0	41	2	0	0	2	0	2	2	-1.27875	0	-1.27875	60	0	9	0	0	9	0	2
616	21	1	53	1	0	0	3	1	4	0	-0.845098	0	-0.845098	60	0	3	0	0	3	0	2
627	70	0	67	2	0	0	1	0	2	0	-1.5682	-1.04139	-1.6721	60	0	18	0	5	23	0	1
648	72	0	54	1	0	1	3	1	4	2	0	0	0	60	0	0	0	0	0	0	2
690	10	1	38	4	0	1	3	0	4	1	-1.36173	-0.845098	-1.4624	60	0	11	0	3	14	0	2
728	95	0	49	2	0	1	1	1	3	2	0	0	0	60	0	0	0	0	0	0	2
758	81	0	46	1	1	0	3	1	2	2	-0.954243	0	-0.954243	60	0	4	0	0	4	0	1
762	30	1	56	1	1	0	1	1	4	2	-0.954243	-1.04139	-1.27875	60	0	4	0	5	9	0	2
798	71	0	50	1	1	0	1	1	1	0	0	0	0	60	0	0	0	0	0	0	3
881	39	0	52	1	0	0	3	1	2	0	-1.32222	0	-1.32222	60	0	10	0	0	10	0	1
922	16	1	63	1	0	0	2	1	4	0	0	0	0	60	0	0	0	0	0	0	2
925	21	1	70	1	0	0	1	1	2	0	-1.39794	-0.954243	-1.51851	60	0	12	0	4	16	0	6
956	12	1	50	4	0	1	1	1	4	2	0	0	0	60	0	0	0	0	0	0	2
1001	41	1	55	4	1	1	3	1	4	2	0	0	0	60	0	0	0	0	0	0	2
1026	90	0	46	1	0	0	1	1	2	0	-1.43136	0	-1.43136	60	0	13	0	0	13	0	1
1066	85	0	66	1	0	0	1	1	4	2	-1.17609	-0.477121	-1.23045	60	0	7	0	1	8	0	3
1077	82	0	49	1	1	1	1	1	3	0	0	0	0	60	0	0	0	0	0	0	2
1099	76	0	53	1	0	0	1	1	4	2	0	0	0	60	0	0	0	0	0	0	3
1136	67	0	60	1	0	0	1	1	1	2	-1.51851	0	-1.51851	60	0	16	0	0	16	0	6
1183	2	1	76	4	0	0	1	1	3	1	-1.36173	-0.954243	-1.49136	60	0	11	0	4	15	0	2
1195	22	1	70	4	0	1	1	0	4	0	-1.49136	-1.27875	-1.6902	60	0	15	0	9	24	0	4
1234	11	1	45	2	0	1	1	1	4	1	0	-0.477121	-0.477121	60	0	0	0	1	1	0	2
1246	37	0	51	1	0	0	1	1	2	2	-1.61278	0	-1.61278	60	0	20	0	0	20	0	1
1267	31	0	45	2	1	1	2	1	3	2	0	0	0	60	0	0	0	0	0	0	2
1345	75	0	47	1	0	0	1	1	1	2	0	0	0	60	0	0	0	0	0	0	1
1395	12	1	85	1	1	0	1	0	3	0	0	0	0	60	0	0	0	0	0	0	2
1450	30	1	75	4	0	1	2	1	4	2	0	0	0	60	0	0	0	0	0	0	2
1478	40	0	60	1	0	1	1	1	3	2	-1.04139	0	-1.04139	60	0	5	0	0	5	0	3
1513	6	1	60	1	0	0	1	1	4	2	-1.49136	-1.54407	-1.81291	60	0	15	0	17	32	0	5
1532	104	0	43	1	0	0	2	0	1	2	0	0	0	60	0	0	0	0	0	0	2
1570	6	1	62	4	0	1	1	1	3	2	-0.69897	0	-0.69897	60	0	2	0	0	2	0	3
1589	81	0	61	1	0	1	2	1	4	2	-0.69897	-1.36173	-1.43136	60	0	2	0	11	13	0	3
1613	78	0	59	1	0	0	1	1	1	2	0	0	0	60	0	0	0	0	0	0	3
1619	47	1	47	4	1	1	1	1	4	0	0	0	0	60	0	0	0	0	0	0	4
1627	66	0	54	1	0	0	1	1	2	2	0	0	0	60	0	0	0	0	0	0	1
1684	37	0	57	1	0	0	1	1	2	2	0	0	0	60	0	0	0	0	0	0	3
1692	36	0	60	4	0	1	1	1	4	0	-0.255273	0	-0.255273	60	2	6	0	0	6	2	4
1718	25	0	69	1	0	1	1	1	4	2	0	0	0	60	0	0	0	0	0	0	2
1765	42	1	54	1	1	1	1	1	4	2	-1.61278	0	-1.61278	60	0	20	0	0	20	0	6
1795	15	1	68	3	1	1	2	1	3	0	-0.0871502	0	-0.0871502	60	4	9	0	0	9	4	6
1815	40	0	70	1	1	1	1	1	4	2	-1.6721	0	-1.6721	60	0	23	0	0	23	0	6
1827	34	0	27	1	0	0	1	1	2	2	-0.954243	-0.69897	-1.11394	60	0	4	0	2	6	0	6
851	48	0	50	4	0	0	1	1	1	2	0	0	0	61	0	0	0	0	0	0	1
882	39	0	57	1	0	0	1	1	1	2	0	0	0	61	0	0	0	0	0	0	6
965	7	1	49	4	0	1	1	1	3	2	0	0	0	61	0	0	0	0	0	0	2
1264	14	0	42	1	0	1	1	1	4	2	0	0	0	61	0	0	0	0	0	0	6
1505	49	0	63	2	0	1	1	1	4	0	0	0	0	61	0	0	0	0	0	0	2
602	5	0	56	1	0	0	2	1	2	2	0	0	0	62	0	0	0	0	0	0	3
1436	13	1	50	1	0	1	1	1	3	2	-1.17609	0	-1.17609	62	0	7	0	0	7	0	2
1586	54	1	55	1	1	1	1	1	4	2	0	0	0	62	0	0	0	0	0	0	4
1716	5	1	80	4	0	1	1	1	4	1	0	0	0	62	0	0	0	0	0	0	5
1756	86	0	63	1	0	0	2	1	2	2	0	0	0	62	0	0	0	0	0	0	1
245	54	0	48	4	1	1	3	1	3	0	-1.11394	0	-1.11394	63	0	6	0	0	6	0	2
1791	70	0	67	4	1	1	2	1	4	2	-0.552842	0	-0.552842	63	3	15	0	0	15	3	3
246	48	0	57	1	0	0	3	1	4	0	0	0	0	64	0	0	0	0	0	0	2
1538	57	1	48	2	1	0	1	1	3	0	0	0	0	64	0	0	0	0	0	0	2
7	64	0	57	1	0	0	1	0	2	2	0	0	0	65	0	0	0	0	0	0	6
54	95	0	50	1	1	1	1	0	4	0	-1.39794	-0.69897	-1.4624	65	0	12	0	2	14	0	2
67	6	1	44	4	0	1	2	1	4	2	0	0	0	65	0	0	0	0	0	0	3
88	59	0	42	1	0	0	3	0	2	0	0	0	0	65	0	0	0	0	0	0	1
91	57	0	69	1	0	0	1	1	1	0	0	0	0	65	0	0	0	0	0	0	1
107	40	0	80	1	0	0	3	1	2	2	0	0	0	65	0	0	0	0	0	0	3
200	39	0	73	1	0	1	1	1	3	0	0	0	0	65	0	0	0	0	0	0	2
213	26	0	47	1	0	0	1	1	1	0	-1.32222	-1.32222	-1.61278	65	0	10	0	10	20	0	3
233	82	0	50	1	0	1	3	1	2	0	-0.954243	-0.477121	-1.04139	65	0	4	0	1	5	0	2
240	14	1	61	1	0	1	3	1	4	0	-0.69897	0	-0.69897	65	0	2	0	0	2	0	4
274	104	0	48	1	0	0	1	1	1	2	0	0	0	65	0	0	0	0	0	0	1
285	33	0	45	1	0	0	1	1	2	0	0	0	0	65	0	0	0	0	0	0	1
292	1	1	63	3	0	0	1	1	4	1	-0.784682	-0.443697	-0.680288	65	5	38	4	16	54	9	3
335	100	0	69	1	0	0	1	0	2	2	-1.43136	-1.39794	-1.70757	65	0	13	0	12	25	0	2
371	7	1	51	3	0	1	1	1	2	0	-1.24715	-0.845098	-1.16435	65	1	27	1	11	38	2	6
378	33	1	49	1	0	1	1	1	4	2	0	0	0	65	0	0	0	0	0	0	2
509	32	0	36	1	0	0	1	1	2	0	0	0	0	65	0	0	0	0	0	0	1
547	90	0	66	1	0	0	2	0	4	0	-1.32222	-0.69897	-1.39794	65	0	10	0	2	12	0	2
656	103	0	52	1	0	0	1	0	2	2	-1.11394	0	-1.11394	65	0	6	0	0	6	0	1
750	37	1	62	1	0	0	1	1	3	0	-1.23045	-0.954243	-1.39794	65	0	8	0	4	12	0	2
811	7	1	44	4	0	0	1	0	4	2	0	0	0	65	0	0	0	0	0	0	3
1007	4	1	79	2	0	0	1	1	3	0	-1.54407	-0.477121	-1.5682	65	0	17	0	1	18	0	6
1008	68	1	59	3	0	0	1	1	4	0	-0.732394	-1.11394	-0.892095	65	2	15	0	6	21	2	4
1041	25	0	47	1	0	0	1	0	2	2	0	0	0	65	0	0	0	0	0	0	1
1078	74	0	65	1	1	0	1	1	4	0	-1.63347	-1.61278	-1.91908	65	0	21	0	20	41	0	6
1102	41	1	50	2	0	1	1	1	4	2	0	0	0	65	0	0	0	0	0	0	2
1149	32	1	48	1	0	0	1	1	2	2	0	0	0	65	0	0	0	0	0	0	2
1160	5	1	49	4	0	1	1	1	4	2	0	0	0	65	0	0	0	0	0	0	2
1220	42	0	46	1	0	1	1	1	3	0	-1.32222	0	-1.32222	65	0	10	0	0	10	0	2
1305	118	0	66	1	1	0	1	1	2	0	-0.477121	0	-0.477121	65	0	1	0	0	1	0	1
1346	9	1	66	3	1	1	1	1	4	0	-1.01424	-0.477121	-0.892095	65	1	16	1	5	21	2	6
1379	36	0	49	1	0	1	1	1	1	2	0	0	0	65	0	0	0	0	0	0	2
1384	30	0	62	1	1	1	1	1	4	2	-1.59106	0	-1.59106	65	0	19	0	0	19	0	3
1489	3	1	66	4	0	1	1	1	4	1	0	0	0	65	0	0	0	0	0	0	3
1516	117	0	62	1	0	0	1	1	1	2	0	0	0	65	0	0	0	0	0	0	2
1558	15	1	67	1	0	1	1	1	3	2	-1.75587	-0.69897	-1.78533	65	0	28	0	2	30	0	2
1598	83	0	55	1	0	0	1	1	1	0	0	0	0	65	0	0	0	0	0	0	1
1643	8	1	57	4	0	1	1	0	4	0	0	0	0	65	0	0	0	0	0	0	3
1648	57	0	47	1	0	0	3	1	2	0	-1.11394	0	-1.11394	65	0	6	0	0	6	0	1
636	49	0	24	2	1	1	1	1	4	0	-0.845098	0	-0.845098	67	0	3	0	0	3	0	3
1069	2	1	74	2	0	1	1	1	4	0	-1.17609	-1.27875	-1.51851	67	0	7	0	9	16	0	3
1169	56	0	54	1	1	1	1	1	4	2	0	0	0	67	0	0	0	0	0	0	2
280	33	1	59	4	0	0	1	1	4	0	-1.65321	-1.11394	-1.75587	68	0	22	0	6	28	0	2
282	91	0	69	1	0	0	1	1	2	2	0	0	0	68	0	0	0	0	0	0	1
283	17	1	56	2	0	0	1	1	3	0	-1.11394	-0.954243	-1.32222	68	0	6	0	4	10	0	3
295	10	1	71	4	0	0	1	1	2	2	0	0	0	68	0	0	0	0	0	0	1
1217	33	1	70	4	0	1	1	0	4	0	0	0	0	68	0	0	0	0	0	0	2
1385	8	1	82	1	0	0	2	1	3	2	0	0	0	68	0	0	0	0	0	0	2
1022	8	1	60	2	0	1	2	1	3	2	0	0	0	69	0	0	0	0	0	0	2
1285	28	0	43	4	1	1	3	1	4	0	-0.69897	0	-0.69897	69	1	8	0	0	8	1	3
51	92	0	46	1	1	0	3	1	3	0	-1.17609	0	-1.17609	70	0	7	0	0	7	0	2
97	49	0	36	1	0	0	1	0	2	0	-0.845098	0	-0.845098	70	0	3	0	0	3	0	1
103	53	0	65	1	0	0	2	1	4	0	-1.39794	-1.39794	-1.6902	70	0	12	0	12	24	0	2
123	34	0	52	1	0	0	1	0	2	0	0	0	0	70	0	0	0	0	0	0	1
146	106	0	45	1	0	0	1	1	1	0	0	0	0	70	0	0	0	0	0	0	1
152	103	0	52	1	0	0	1	1	2	2	-1.23045	-1.04139	-1.43136	70	0	8	0	5	13	0	1
211	24	0	45	1	0	0	1	0	1	2	0	0	0	70	0	0	0	0	0	0	1
344	83	0	52	1	1	1	1	1	3	2	0	0	0	70	0	0	0	0	0	0	2
355	49	0	49	2	0	0	1	0	2	0	-1.36173	0	-1.36173	70	0	11	0	0	11	0	6
356	40	1	53	1	1	1	3	0	3	2	0	0	0	70	0	0	0	0	0	0	2
363	35	0	62	1	0	0	1	0	2	2	0	0	0	70	0	0	0	0	0	0	6
409	58	0	52	1	0	0	3	1	2	0	-1.17609	-0.69897	-1.27875	70	0	7	0	2	9	0	3
487	66	0	77	1	0	0	1	1	2	2	-1.70757	-0.845098	-1.75587	70	0	25	0	3	28	0	1
507	7	1	73	4	0	0	1	1	4	0	0	0	0	70	0	0	0	0	0	0	3
539	99	0	40	1	0	0	2	1	2	2	0	0	0	70	0	0	0	0	0	0	1
593	2	0	40	4	0	0	2	0	1	2	0	0	0	70	0	0	0	0	0	0	6
697	5	1	69	2	0	0	1	1	4	2	0	0	0	70	0	0	0	0	0	0	2
780	76	0	36	2	1	1	1	1	4	0	-1.11394	-0.477121	-1.17609	70	0	6	0	1	7	0	2
784	3	1	72	4	0	1	1	0	3	1	-1.17609	0	-1.17609	70	0	7	0	0	7	0	3
810	69	0	48	4	0	0	1	1	1	0	-1.32222	0	-1.32222	70	0	10	0	0	10	0	1
880	41	0	65	1	0	0	1	1	4	2	-1.39794	0	-1.39794	70	0	12	0	0	12	0	6
920	14	1	58	1	0	0	2	1	4	0	-1.54407	0	-1.54407	70	0	17	0	0	17	0	6
941	79	0	63	1	0	0	1	1	4	0	0	0	0	70	0	0	0	0	0	0	2
955	29	1	48	4	0	1	1	0	4	2	0	0	0	70	0	0	0	0	0	0	2
972	40	1	52	2	1	1	2	0	3	0	-1.23045	0	-1.23045	70	0	8	0	0	8	0	2
994	112	0	75	1	0	0	1	1	2	2	-1.11394	-1.11394	-1.39794	70	0	6	0	6	12	0	1
1006	98	0	43	1	0	0	1	1	2	2	0	0	0	70	0	0	0	0	0	0	2
1080	83	0	41	1	0	0	1	1	2	0	0	0	0	70	0	0	0	0	0	0	1
1091	15	0	69	1	0	0	1	0	4	0	0	0	0	70	0	0	0	0	0	0	2
1127	60	0	41	1	0	0	1	1	2	2	0	0	0	70	0	0	0	0	0	0	1
1152	19	0	41	1	0	0	1	1	1	2	0	0	0	70	0	0	0	0	0	0	3
1164	83	0	57	1	0	0	1	1	1	0	-1.70757	0	-1.70757	70	0	25	0	0	25	0	1
1199	2	1	44	4	0	1	3	1	4	2	-0.342423	0	-0.342423	70	2	7	0	0	7	2	3
1206	1	1	74	1	0	0	1	1	4	2	0	0	0	70	0	0	0	0	0	0	6
1298	26	0	65	1	0	0	1	1	2	2	0	0	0	70	0	0	0	0	0	0	1
1304	66	0	68	1	0	0	1	1	2	2	-0.954243	0	-0.954243	70	0	4	0	0	4	0	3
1311	66	0	70	3	1	0	2	1	2	0	-0.954243	-1.17609	-1.13566	70	1	14	0	7	21	1	1
1314	114	0	61	1	1	0	1	1	4	0	-1.4624	-0.69897	-1.51851	70	0	14	0	2	16	0	6
1405	26	1	62	1	1	1	2	1	3	2	-1.32222	0	-1.32222	70	0	10	0	0	10	0	2
1421	86	0	49	1	0	0	1	1	2	2	0	0	0	70	0	0	0	0	0	0	1
1438	47	1	56	1	0	0	1	1	3	2	0	0	0	70	0	0	0	0	0	0	2
1464	58	0	43	1	0	0	1	1	4	2	0	0	0	70	0	0	0	0	0	0	2
1497	114	0	44	1	0	0	1	0	3	2	0	0	0	70	0	0	0	0	0	0	2
1507	9	1	59	4	0	0	1	1	3	0	0	0	0	70	0	0	0	0	0	0	2
1529	24	1	63	2	0	0	1	1	3	0	-1.04139	-0.69897	-1.17609	70	0	5	0	2	7	0	2
1554	96	0	51	1	0	1	1	1	3	2	-1.72428	-1.23045	-1.83885	70	0	26	0	8	34	0	3
1597	79	0	52	1	0	0	1	0	2	2	0	0	0	70	0	0	0	0	0	0	2
1667	50	0	79	1	0	0	1	1	1	0	-1.51851	-0.477121	-1.54407	70	0	16	0	1	17	0	6
1675	2	1	75	1	0	0	2	0	4	0	-1.63347	-0.954243	-1.70757	70	0	21	0	4	25	0	3
1687	34	0	52	1	0	0	1	1	4	0	0	0	0	70	0	0	0	0	0	0	2
1711	31	0	46	1	1	1	1	0	3	0	-1.23045	-1.04139	-1.43136	70	0	8	0	5	13	0	3
1767	28	0	90	1	0	0	2	1	3	0	0	0	0	70	0	0	0	0	0	0	2
1817	40	0	46	1	0	1	2	1	3	2	0	0	0	70	0	0	0	0	0	0	2
231	8	1	63	2	0	1	3	1	4	0	-1.59106	0	-1.59106	71	0	19	0	0	19	0	2
309	49	1	62	4	0	1	1	1	2	2	0	0	0	71	0	0	0	0	0	0	2
379	38	1	48	4	0	1	1	1	3	2	0	0	0	71	0	0	0	0	0	0	2
948	99	0	40	1	0	0	1	1	2	0	-0.954243	0	-0.954243	71	0	4	0	0	4	0	1
1052	41	1	62	1	0	1	3	1	4	2	0	0	0	71	0	0	0	0	0	0	3
122	87	0	54	1	0	0	1	1	2	0	-1.74036	-0.845098	-1.78533	72	0	27	0	3	30	0	1
207	30	0	36	4	0	0	1	1	2	1	0	0	0	72	0	0	0	0	0	0	3
633	11	1	32	4	0	1	1	0	4	1	-1.85126	-0.845098	-1.88649	72	0	35	0	3	38	0	6
791	71	0	60	1	0	0	1	1	3	2	0	0	0	72	0	0	0	0	0	0	6
1258	12	0	51	2	0	0	1	1	4	0	-1.39794	0	-1.39794	72	0	12	0	0	12	0	6
1818	22	0	52	2	0	0	1	0	2	0	0	0	0	72	0	0	0	0	0	0	1
201	19	1	43	2	0	0	2	0	3	0	-1.23045	0	-1.23045	73	0	8	0	0	8	0	6
303	10	1	65	4	0	1	1	1	4	0	0	0	0	73	0	0	0	0	0	0	3
564	2	1	58	2	0	0	2	1	3	2	0	0	0	73	0	0	0	0	0	0	3
1249	34	0	54	1	0	1	1	1	4	0	-1.11394	-0.69897	-1.23045	73	0	6	0	2	8	0	2
1556	94	0	47	1	0	0	1	1	3	0	-1.36173	-0.845098	-1.4624	73	0	11	0	3	14	0	2
321	25	1	60	4	1	1	1	1	4	2	0	0	0	74	0	0	0	0	0	0	6
75	76	0	80	1	0	0	1	1	2	2	-1.6721	-1.11394	-1.77085	75	0	23	0	6	29	0	2
171	68	0	51	4	0	1	1	1	4	0	-0.845098	0	-0.845098	75	0	3	0	0	3	0	3
173	30	1	50	2	0	0	1	1	4	2	0	0	0	75	0	0	0	0	0	0	2
185	60	0	78	2	0	0	1	1	2	2	0	0	0	75	0	0	0	0	0	0	1
189	55	0	46	1	0	1	1	0	4	2	0	0	0	75	0	0	0	0	0	0	3
223	94	0	73	1	0	0	3	1	4	0	0	0	0	75	0	0	0	0	0	0	3
271	68	1	69	1	0	0	1	1	2	0	-1.5682	-1.17609	-1.70757	75	0	18	0	7	25	0	2
305	53	1	56	4	0	1	1	1	4	0	-1.54407	-0.845098	-1.61278	75	0	17	0	3	20	0	3
358	73	0	46	1	0	0	1	1	1	2	0	0	0	75	0	0	0	0	0	0	1
515	25	0	89	1	0	0	3	1	1	0	0	0	0	75	0	0	0	0	0	0	6
527	9	1	69	4	0	1	2	1	3	2	-0.69897	-0.477121	-0.845098	75	0	2	0	1	3	0	2
536	103	0	41	4	0	0	1	0	2	2	0	0	0	75	0	0	0	0	0	0	2
546	14	1	46	4	0	1	2	1	3	2	0	0	0	75	0	0	0	0	0	0	2
682	69	1	41	1	0	0	1	1	2	2	0	0	0	75	0	0	0	0	0	0	3
830	2	1	31	4	0	1	1	0	4	2	0	0	0	75	0	0	0	0	0	0	2
831	6	1	74	1	0	1	2	1	4	2	0	-1.54407	-1.54407	75	0	0	0	17	17	0	3
859	47	0	66	1	1	1	3	1	3	2	0	0	0	75	0	0	0	0	0	0	2
870	43	0	44	2	1	0	1	1	2	0	0	0	0	75	0	0	0	0	0	0	1
942	81	0	65	1	1	0	1	1	2	0	-1.43136	-1.11394	-1.59106	75	0	13	0	6	19	0	6
944	7	1	49	4	0	1	1	1	2	0	-0.954243	-0.954243	-1.23045	75	0	4	0	4	8	0	1
991	12	1	54	1	1	0	1	1	4	2	0	0	0	75	0	0	0	0	0	0	2
1043	88	0	65	3	1	1	1	1	4	0	-1.04139	0	-1.04139	75	0	5	0	0	5	0	3
1050	88	0	65	1	0	0	1	1	2	2	-1.23045	-0.845098	-1.36173	75	0	8	0	3	11	0	1
1145	21	1	41	2	0	1	1	0	4	2	0	0	0	75	0	0	0	0	0	0	3
1151	21	0	66	4	0	1	1	1	1	0	0	0	0	75	0	0	0	0	0	0	2
1158	6	1	60	4	0	1	1	1	4	0	0	0	0	75	0	0	0	0	0	0	6
1177	55	0	54	1	0	1	1	0	4	2	0	0	0	75	0	0	0	0	0	0	3
1182	57	0	60	1	0	0	3	0	1	0	-1.39794	0	-1.39794	75	0	12	0	0	12	0	1
1212	44	0	58	1	0	0	1	1	1	0	0	0	0	75	0	0	0	0	0	0	6
1218	47	0	50	1	0	0	1	1	1	2	-1.4624	-1.04139	-1.59106	75	0	14	0	5	19	0	1
1227	42	0	56	2	1	0	1	1	3	1	-0.69897	0	-0.69897	75	0	2	0	0	2	0	3
1270	31	0	53	1	0	0	1	1	1	2	0	0	0	75	0	0	0	0	0	0	1
1276	25	0	49	1	0	0	1	1	4	2	0	0	0	75	0	0	0	0	0	0	2
1279	29	0	61	1	0	0	1	1	2	0	-1.79934	0	-1.79934	75	0	31	0	0	31	0	1
1328	10	1	50	1	0	1	1	1	4	2	0	0	0	75	0	0	0	0	0	0	2
1356	9	1	64	1	0	0	1	1	4	2	0	0	0	75	0	0	0	0	0	0	3
1423	18	1	52	2	0	0	2	1	4	2	0	0	0	75	0	0	0	0	0	0	2
1453	50	0	64	1	0	0	1	1	3	2	-1.49136	0	-1.49136	75	0	15	0	0	15	0	3
1588	81	0	53	1	0	0	1	0	1	0	-1.17609	0	-1.17609	75	0	7	0	0	7	0	1
1622	10	1	74	1	0	0	1	1	4	2	0	0	0	75	0	0	0	0	0	0	2
1672	35	1	68	2	0	0	1	0	4	2	0	0	0	75	0	0	0	0	0	0	4
1705	40	1	67	1	0	0	2	1	2	2	0	0	0	75	0	0	0	0	0	0	6
1750	6	1	51	1	0	0	2	0	3	0	0	0	0	75	0	0	0	0	0	0	2
1752	15	1	61	4	0	0	1	1	4	1	-1.27875	-1.17609	-1.51851	75	0	9	0	7	16	0	4
1755	85	1	63	1	0	1	1	1	3	0	0	0	0	75	0	0	0	0	0	0	2
987	110	0	68	1	0	0	1	1	4	2	-1.6902	0	-1.6902	76	0	24	0	0	24	0	4
1286	19	1	45	1	0	0	3	1	3	2	0	0	0	76	0	0	0	0	0	0	2
1844	25	0	67	1	0	0	2	1	4	2	-0.477121	-0.477121	-0.69897	76	0	1	0	1	2	0	2
259	26	0	59	1	0	0	3	1	1	2	0	0	0	77	0	0	0	0	0	0	1
375	16	1	38	4	0	1	1	1	4	2	0	0	0	77	0	0	0	0	0	0	2
1179	56	0	57	1	1	1	3	0	4	2	0	0	0	77	0	0	0	0	0	0	3
1315	112	0	48	1	1	0	1	1	4	2	0	0	0	77	0	0	0	0	0	0	2
1403	90	0	45	1	0	0	1	1	1	2	0	0	0	77	0	0	0	0	0	0	1
206	40	0	70	4	0	0	1	1	1	2	-0.69897	0.477121	-0.221849	78	0	2	1	1	3	1	1
716	24	1	65	4	0	0	2	1	4	2	0	0	0	78	0	0	0	0	0	0	2
1035	9	1	53	4	0	1	1	1	4	2	0	0	0	78	0	0	0	0	0	0	4
1056	1	1	43	4	0	0	2	0	1	0	0	0	0	78	0	0	0	0	0	0	2
1224	43	0	61	1	1	0	1	1	4	2	-1.6902	-0.845098	-1.74036	78	0	24	0	3	27	0	3
1536	16	1	58	1	0	1	1	1	4	0	-0.845098	0	-0.845098	78	0	3	0	0	3	0	3
1319	40	1	58	1	0	1	1	1	3	2	0	0	0	79	0	0	0	0	0	0	2
1465	51	0	71	1	1	1	1	1	4	0	-1.36173	-0.954243	-1.49136	79	0	11	0	4	15	0	6
27	108	0	30	1	0	0	3	0	2	0	-1.17609	-0.954243	-1.36173	80	0	7	0	4	11	0	1
58	8	1	82	1	0	0	1	1	4	0	0	0	0	80	0	0	0	0	0	0	3
153	13	1	48	3	0	1	2	0	4	2	0	0	0	80	0	0	0	0	0	0	3
260	86	0	74	1	1	0	1	1	2	0	0	0	0	80	0	0	0	0	0	0	2
272	8	1	76	1	0	1	1	1	4	2	-1.97772	-1.23045	-2.04532	80	0	47	0	8	55	0	3
302	32	1	57	1	0	0	1	1	4	2	0	0	0	80	0	0	0	0	0	0	2
320	28	0	45	1	0	0	1	1	2	2	0	0	0	80	0	0	0	0	0	0	1
330	110	0	72	1	1	0	1	1	4	0	-1.49136	0	-1.49136	80	0	15	0	0	15	0	6
336	12	1	65	2	0	0	1	0	3	0	-1.32222	0	-1.32222	80	0	10	0	0	10	0	2
410	31	1	68	1	0	1	1	0	4	0	0	0	0	80	0	0	0	0	0	0	3
427	65	0	58	1	1	0	1	0	4	2	0	0	0	80	0	0	0	0	0	0	4
431	61	0	58	1	0	0	1	1	3	0	0	0	0	80	0	0	0	0	0	0	2
463	90	0	55	4	0	0	3	1	2	0	0	0	0	80	0	0	0	0	0	0	1
470	117	0	47	4	0	0	1	1	2	0	-1.4624	-1.04139	-1.59106	80	0	14	0	5	19	0	3
486	24	1	58	4	0	0	1	1	3	2	0	0	0	80	0	0	0	0	0	0	2
560	79	0	41	2	0	0	2	1	2	2	-1.51851	0	-1.51851	80	0	16	0	0	16	0	1
570	21	1	46	4	0	1	2	1	4	2	0	0	0	80	0	0	0	0	0	0	2
581	6	1	43	2	0	1	2	1	4	2	-1.70757	-0.477121	-1.72428	80	0	25	0	1	26	0	4
609	37	0	46	1	0	0	3	1	1	2	0	0	0	80	0	0	0	0	0	0	1
620	91	0	52	1	0	0	1	1	4	2	0	0	0	80	0	0	0	0	0	0	2
665	17	1	74	2	0	0	1	1	2	1	-0.69897	0	-0.69897	80	0	2	0	0	2	0	1
678	30	1	68	3	0	1	1	1	4	2	0	0	0	80	0	0	0	0	0	0	2
719	19	1	65	4	0	1	3	1	4	2	0.69897	0	0.69897	80	2	2	0	0	2	2	2
741	59	0	43	1	0	0	1	1	2	2	0	0	0	80	0	0	0	0	0	0	1
771	83	0	54	4	0	0	2	0	4	2	0	0	0	80	0	0	0	0	0	0	2
825	61	0	46	2	0	0	1	1	4	2	0	0	0	80	0	0	0	0	0	0	2
826	32	1	52	1	0	1	1	1	4	2	-1.04139	-1.04139	-1.32222	80	0	5	0	5	10	0	2
900	4	1	63	4	0	1	2	0	4	2	0	0	0	80	0	0	0	0	0	0	4
903	28	0	68	1	0	0	1	1	4	0	-0.477121	0	-0.477121	80	0	1	0	0	1	0	6
906	28	0	71	4	0	1	1	1	3	0	0	0	0	80	0	0	0	0	0	0	2
919	0	0	65	1	0	0	3	0	2	2	0	0	0	80	0	0	0	0	0	0	1
979	107	0	63	1	1	0	1	1	4	0	-0.954243	0	-0.954243	80	0	4	0	0	4	0	3
985	9	1	73	4	0	1	1	1	4	0	-0.845098	0	-0.845098	80	0	3	0	0	3	0	3
989	9	0	51	1	0	0	3	1	4	0	-1.82607	-1.32222	-1.93952	80	0	33	0	10	43	0	2
1005	3	1	90	4	0	0	1	1	4	2	0	0	0	80	0	0	0	0	0	0	3
1009	96	0	66	1	1	1	1	1	4	0	0	0	0	80	0	0	0	0	0	0	2
1011	95	0	81	1	0	0	1	1	2	0	-1.54407	0	-1.54407	80	0	17	0	0	17	0	2
1054	86	0	59	1	0	1	1	1	4	0	-1.43136	0	-1.43136	80	0	13	0	0	13	0	3
1081	22	1	70	1	0	1	1	0	3	2	-1.17609	-1.49136	-1.65321	80	0	7	0	15	22	0	3
1086	13	1	49	4	0	1	1	0	4	1	0	0	0	80	0	0	0	0	0	0	3
1173	1	1	65	4	0	1	1	0	2	2	0	0	0	80	0	0	0	0	0	0	3
1226	44	0	66	1	0	0	2	1	4	0	-1.32222	-1.78533	-1.90849	80	0	10	0	30	40	0	6
1256	31	0	47	1	0	0	1	1	2	0	-1.54407	-1.04139	-1.65321	80	0	17	0	5	22	0	1
1324	101	0	48	2	0	0	1	1	2	0	0	0	0	80	0	0	0	0	0	0	2
1380	7	1	85	2	0	1	1	1	4	1	-1.23045	0	-1.23045	80	0	8	0	0	8	0	3
1410	2	1	61	4	0	0	2	1	4	0	0	0	0	80	0	0	0	0	0	0	2
1435	12	1	56	1	0	0	1	1	3	0	-1.51851	-1.49136	-1.79934	80	0	16	0	15	31	0	3
1482	20	1	53	1	0	1	2	0	4	0	0	-0.69897	-0.69897	80	0	0	0	2	2	0	3
1495	39	1	87	1	0	0	1	1	4	0	0	0	0	80	0	0	0	0	0	0	4
1527	112	0	51	3	0	1	1	1	4	1	-0.342423	0.477121	-0.196295	80	2	7	1	1	8	3	6
1537	19	1	55	3	0	1	1	1	4	0	-0.531479	-1.27875	-0.845098	80	2	10	0	9	19	2	2
1565	97	0	63	2	0	0	1	1	2	0	0	0	0	80	0	0	0	0	0	0	1
1569	92	0	64	4	1	1	1	1	4	0	-0.477121	-0.954243	-1.04139	80	0	1	0	4	5	0	6
1647	3	1	48	4	0	1	1	1	4	2	0	0	0	80	0	0	0	0	0	0	6
1653	57	0	44	1	0	0	1	1	1	2	-1.23045	0	-1.23045	80	0	8	0	0	8	0	2
1661	52	0	59	1	0	1	1	1	3	0	0	0	0	80	0	0	0	0	0	0	2
1693	3	0	52	4	0	1	1	1	4	2	-1.17609	0	-1.17609	80	0	7	0	0	7	0	3
1697	34	0	51	1	0	1	1	0	3	0	-1.36173	0	-1.36173	80	0	11	0	0	11	0	3
1721	105	0	52	1	0	0	1	0	2	2	0	0	0	80	0	0	0	0	0	0	6
1742	41	1	46	1	0	1	2	0	4	2	0	0	0	80	0	0	0	0	0	0	2
1782	34	1	59	1	1	0	2	1	2	2	0	0	0	80	0	0	0	0	0	0	2
1802	20	1	26	3	1	1	1	0	4	0	0	-0.221849	-0.221849	80	0	0	1	3	3	1	3
754	85	0	50	2	1	0	1	1	2	0	0	0	0	81	0	0	0	0	0	0	1
17	57	1	57	1	1	1	1	1	4	0	0	0	0	82	0	0	0	0	0	0	2
157	32	1	63	1	0	0	2	0	4	2	-0.845098	0	-0.845098	82	0	3	0	0	3	0	2
590	41	0	53	1	0	0	1	0	2	2	0	0	0	82	0	0	0	0	0	0	1
660	26	1	58	2	0	1	1	0	2	2	0	0	0	82	0	0	0	0	0	0	6
742	21	1	39	1	0	1	2	1	4	2	-1.23045	0	-1.23045	83	0	8	0	0	8	0	2
928	17	1	67	4	0	1	1	1	4	2	0.477121	0	0.477121	83	1	1	0	0	1	1	3
1709	28	0	52	1	0	0	1	1	3	0	-1.49136	0	-1.49136	83	0	15	0	0	15	0	6
251	11	1	67	4	0	1	1	1	3	1	0	0	0	84	0	0	0	0	0	0	2
1543	16	1	65	3	0	0	2	0	3	2	-0.892095	0	-0.767686	84	2	21	1	2	23	3	6
8	61	0	68	3	1	1	1	1	3	0	0	-1.11394	-0.69897	85	1	2	0	6	8	1	5
26	43	1	79	1	0	0	1	1	4	2	-1.75587	0	-1.75587	85	0	28	0	0	28	0	6
101	45	0	59	4	1	0	1	1	1	0	0	0	0	85	0	0	0	0	0	0	1
147	26	1	44	2	0	1	2	0	2	0	-0.69897	0	-0.69897	85	0	2	0	0	2	0	6
165	61	1	52	1	0	0	1	0	3	2	0	0	0	85	0	0	0	0	0	0	2
166	54	1	53	4	0	1	1	1	3	0	0	0	0	85	0	0	0	0	0	0	2
172	68	0	48	1	0	0	1	1	2	0	0	0	0	85	0	0	0	0	0	0	1
238	21	1	53	1	0	0	1	1	4	0	0	0	0	85	0	0	0	0	0	0	2
278	3	1	64	1	0	0	1	1	4	0	-1.86332	-1.17609	-1.93952	85	0	36	0	7	43	0	2
357	40	0	47	1	0	0	1	1	2	0	0	0	0	85	0	0	0	0	0	0	1
370	14	1	70	1	0	1	1	1	4	2	0	0	0	85	0	0	0	0	0	0	2
386	7	1	77	2	1	1	3	0	4	2	0	0	0	85	0	0	0	0	0	0	2
411	80	0	57	1	0	0	1	1	3	2	0	0	0	85	0	0	0	0	0	0	2
466	21	1	49	1	0	1	1	1	4	2	0	0	0	85	0	0	0	0	0	0	2
516	42	0	63	1	0	1	1	1	4	2	-1.04139	0	-1.04139	85	0	5	0	0	5	0	2
704	12	1	59	1	0	0	2	1	3	0	-1.89763	-1.32222	-1.99564	85	0	39	0	10	49	0	6
732	25	1	64	2	1	1	1	1	4	2	-1.17609	-0.954243	-1.36173	85	0	7	0	4	11	0	2
761	81	0	43	1	0	0	1	1	2	2	0	0	0	85	0	0	0	0	0	0	1
843	8	1	51	1	0	1	1	1	3	2	0	0	0	85	0	0	0	0	0	0	2
866	45	0	30	1	0	0	1	0	2	2	0	0	0	85	0	0	0	0	0	0	6
1020	3	1	63	4	0	1	2	1	4	2	0	0	0	85	0	0	0	0	0	0	2
1072	84	0	51	2	0	1	1	1	2	0	0	0	0	85	0	0	0	0	0	0	2
1163	59	0	43	1	0	1	3	1	2	2	0	0	0	85	0	0	0	0	0	0	2
1229	38	0	87	1	0	0	1	1	1	0	0	0	0	85	0	0	0	0	0	0	6
1316	17	1	54	1	0	0	1	1	4	0	-1.39794	-1.36173	-1.6721	85	0	12	0	11	23	0	6
1376	51	0	69	2	0	0	1	1	1	2	0	0	0	85	0	0	0	0	0	0	1
1389	30	0	40	1	0	1	1	1	3	0	0	0	0	85	0	0	0	0	0	0	2
1411	117	0	68	1	1	0	2	1	1	0	0	0	0	85	0	0	0	0	0	0	2
1591	72	1	50	2	0	0	1	1	1	0	-1.51851	-0.69897	-1.5682	85	0	16	0	2	18	0	3
1828	32	0	74	1	1	1	1	1	3	2	-1.11394	-0.845098	-1.27875	85	0	6	0	3	9	0	6
87	40	1	61	1	0	1	1	1	3	2	-1.49136	-0.845098	-1.5682	87	0	15	0	3	18	0	2
1360	12	0	67	1	0	0	1	1	1	2	0	0	0	87	0	0	0	0	0	0	1
24	109	0	56	1	0	1	2	0	4	2	-1.43136	-1.17609	-1.61278	88	0	13	0	7	20	0	2
361	4	1	69	4	0	1	1	0	4	1	0	0	0	88	0	0	0	0	0	0	2
414	77	0	59	1	0	0	1	0	4	2	0	0	0	88	0	0	0	0	0	0	2
820	45	1	42	1	0	1	1	1	4	2	0	0	0	88	0	0	0	0	0	0	2
1280	26	0	49	1	0	0	1	0	2	2	-1.39794	-0.477121	-1.43136	88	0	12	0	1	13	0	1
1454	60	0	44	1	0	1	2	1	3	0	0	0	0	88	0	0	0	0	0	0	2
1534	25	1	53	4	0	1	1	1	3	0	0	0	0	88	0	0	0	0	0	0	2
844	52	0	62	1	0	1	2	1	4	2	0	0	0	89	0	0	0	0	0	0	3
5	41	1	54	1	0	1	1	1	2	2	0	0	0	90	0	0	0	0	0	0	3
14	118	0	49	1	0	0	3	1	2	0	0	0	0	90	0	0	0	0	0	0	1
57	13	1	54	2	1	0	1	1	3	0	-1.59106	-0.69897	-1.63347	90	0	19	0	2	21	0	3
94	50	0	48	1	0	1	1	0	4	2	0	0	0	90	0	0	0	0	0	0	2
163	82	0	53	1	1	0	1	1	1	0	0	0	0	90	0	0	0	0	0	0	2
170	35	1	59	1	1	0	1	1	4	2	0	0	0	90	0	0	0	0	0	0	2
184	26	1	55	1	0	1	1	1	4	0	0	0	0	90	0	0	0	0	0	0	2
195	53	0	75	2	1	1	1	1	3	0	-1.32222	-0.845098	-1.43136	90	0	10	0	3	13	0	2
198	23	1	61	2	0	1	1	1	4	2	0	0	0	90	0	0	0	0	0	0	2
234	79	1	55	1	0	1	3	1	3	0	-1.17609	0	-1.17609	90	0	7	0	0	7	0	2
273	32	1	61	4	0	1	2	1	2	2	0	0	0	90	0	0	0	0	0	0	2
294	58	1	46	1	1	0	1	1	4	0	-1.49136	-0.954243	-1.59106	90	0	15	0	4	19	0	2
301	71	0	52	1	0	0	1	1	2	2	-1.81291	-1.6902	-2.05308	90	0	32	0	24	56	0	3
389	19	1	57	4	0	0	1	1	4	2	0	0	0	90	0	0	0	0	0	0	2
400	90	0	51	1	1	1	2	1	4	0	-1.04139	-1.04139	-1.32222	90	0	5	0	5	10	0	3
403	31	1	56	1	0	1	1	0	4	2	0	0	0	90	0	0	0	0	0	0	2
412	80	0	70	1	0	0	1	0	2	2	-1.39794	0	-1.39794	90	0	12	0	0	12	0	1
443	10	1	52	4	0	1	1	1	4	0	0	0	0	90	0	0	0	0	0	0	2
452	31	0	53	2	0	1	1	1	3	2	0	0	0	90	0	0	0	0	0	0	2
575	42	1	38	1	0	1	2	0	2	2	-0.69897	-0.69897	-0.954243	90	0	2	0	2	4	0	2
598	45	0	47	2	0	0	2	0	2	2	-0.845098	0	-0.845098	90	0	3	0	0	3	0	3
774	90	0	45	1	0	0	3	1	1	0	-1.4624	0	-1.4624	90	0	14	0	0	14	0	2
861	45	0	52	1	0	0	1	1	4	2	0	0	0	90	0	0	0	0	0	0	2
932	38	0	87	4	0	0	1	1	4	0	0	0	0	90	0	0	0	0	0	0	6
935	28	1	51	1	0	1	1	1	4	0	-0.477121	0	-0.477121	90	0	1	0	0	1	0	2
978	14	1	49	1	0	1	1	1	4	0	-0.69897	0	-0.69897	90	0	2	0	0	2	0	3
983	33	1	62	4	0	1	1	0	4	2	-0.477121	0	-0.477121	90	0	1	0	0	1	0	2
1042	24	1	62	2	1	1	1	1	4	2	-1.49136	-1.11394	-1.63347	90	0	15	0	6	21	0	2
1073	42	1	52	1	0	1	1	1	3	2	0	0	0	90	0	0	0	0	0	0	2
1100	7	1	25	4	1	1	1	0	3	2	0.367977	0	0.367977	90	3	4	0	0	4	3	6
1137	64	0	68	1	0	0	3	1	1	2	0	0	0	90	0	0	0	0	0	0	1
1172	36	0	69	1	0	0	1	1	4	0	0	-0.69897	-0.69897	90	0	0	0	2	2	0	3
1185	38	1	20	4	0	1	2	0	4	2	0	0	0	90	0	0	0	0	0	0	3
1213	6	0	58	1	0	0	1	0	4	0	-1.61278	0	-1.61278	90	0	20	0	0	20	0	6
1240	28	0	47	1	0	0	1	1	2	0	0	0	0	90	0	0	0	0	0	0	1
1255	20	1	64	1	0	0	1	1	3	2	0	0	0	90	0	0	0	0	0	0	2
1269	4	1	62	4	1	1	1	0	4	0	0	0	0	90	0	0	0	0	0	0	3
1301	29	0	66	1	0	0	2	1	3	0	-1.17609	-1.23045	-1.49136	90	0	7	0	8	15	0	6
1408	23	1	74	1	0	0	2	0	3	2	0	0	0	90	0	0	0	0	0	0	2
1439	12	1	64	4	1	1	2	1	4	0	0.954243	0	0.954243	90	4	4	0	0	4	4	6
1467	32	1	50	1	1	0	2	1	4	2	0	0	0	90	0	0	0	0	0	0	2
1474	40	0	50	1	0	0	1	1	1	2	0	0	0	90	0	0	0	0	0	0	1
1504	16	1	55	4	0	0	1	1	4	1	-0.869232	-0.845098	-0.934498	90	2	20	0	3	23	2	3
1508	98	0	59	1	1	0	2	1	3	2	0	0	0	90	0	0	0	0	0	0	2
1550	7	1	50	4	0	1	1	1	4	2	-0.845098	0	-0.845098	90	0	3	0	0	3	0	3
1559	17	1	49	1	0	1	1	1	4	2	0	0	0	90	0	0	0	0	0	0	4
1690	3	1	62	4	0	1	2	0	4	2	0	0	0	90	0	0	0	0	0	0	3
1714	26	0	58	1	0	0	1	1	4	0	-0.69897	0	-0.69897	90	0	2	0	0	2	0	2
1726	74	1	68	4	0	1	1	1	4	0	0	0	0	90	0	0	0	0	0	0	2
1747	18	1	55	2	0	1	2	1	2	2	0	0	0	90	0	0	0	0	0	0	1
1758	80	0	63	1	0	1	2	1	4	0	-1.59106	-1.36173	-1.78533	90	0	19	0	11	30	0	3
1760	12	1	57	4	0	1	1	1	3	2	0	0	0	90	0	0	0	0	0	0	2
1812	3	1	67	2	0	1	2	1	4	0	-1.04139	0	-1.04139	90	0	5	0	0	5	0	3
1832	8	1	81	1	1	1	2	1	4	2	0	0	0	90	0	0	0	0	0	0	3
1835	10	1	57	4	1	1	1	1	3	2	-1.61278	-1.04139	-1.70757	90	0	20	0	5	25	0	2
1836	28	0	76	1	0	0	1	1	4	2	-1.27875	0	-1.27875	90	0	9	0	0	9	0	6
615	9	1	69	1	0	1	1	1	3	0	-1.27875	-0.845098	-1.39794	92	0	9	0	3	12	0	2
691	56	1	52	4	0	1	1	0	4	2	0	0	0	92	0	0	0	0	0	0	2
705	104	0	62	1	0	0	3	1	2	0	0	0	0	92	0	0	0	0	0	0	1
734	46	1	41	1	0	1	1	0	4	2	0	0	0	92	0	0	0	0	0	0	2
1396	16	1	52	1	0	0	1	1	3	2	0	0	0	92	0	0	0	0	0	0	2
281	24	1	74	1	0	0	1	1	4	0	-1.74036	-1.32222	-1.87506	93	0	27	0	10	37	0	6
1257	25	0	74	1	0	0	1	1	4	2	0	0	0	93	0	0	0	0	0	0	6
18	117	0	59	1	1	1	1	1	3	2	0	0	0	94	0	0	0	0	0	0	4
528	17	0	46	2	0	0	2	1	2	0	-1.04139	0	-1.04139	94	0	5	0	0	5	0	1
22	16	1	67	1	1	1	1	1	4	0	-1.63347	0	-1.63347	95	0	21	0	0	21	0	4
47	13	1	51	2	0	0	1	1	4	1	-1.36173	-0.69897	-1.43136	95	0	11	0	2	13	0	2
221	104	0	65	1	0	1	3	1	3	2	0	0	0	95	0	0	0	0	0	0	4
237	73	1	38	1	0	1	3	1	4	2	0	0	0	95	0	0	0	0	0	0	2
391	98	0	59	1	0	0	1	1	4	2	0	0	0	95	0	0	0	0	0	0	2
407	86	0	55	1	0	1	1	1	4	2	-1.4624	0	-1.4624	95	0	14	0	0	14	0	6
532	8	1	68	4	0	1	1	1	4	0	-0.985277	0	-0.985277	95	1	15	0	0	15	1	2
556	85	0	56	1	0	0	1	1	4	0	0	0	0	95	0	0	0	0	0	0	2
635	8	1	60	4	0	1	1	0	4	2	0	0	0	95	0	0	0	0	0	0	2
655	59	0	56	1	0	0	1	1	4	0	-1.51851	-0.69897	-1.5682	95	0	16	0	2	18	0	2
796	34	1	63	1	0	0	1	0	2	0	-2.00432	0	-2.00432	95	0	50	0	0	50	0	2
803	72	0	41	1	0	0	1	1	1	2	0	0	0	95	0	0	0	0	0	0	1
834	57	0	34	1	1	1	1	0	4	2	0	0	0	95	0	0	0	0	0	0	2
947	35	1	73	1	0	0	1	0	1	2	0	0	0	95	0	0	0	0	0	0	6
977	7	1	59	1	0	1	1	1	4	2	0	0	0	95	0	0	0	0	0	0	2
1090	70	1	64	2	1	0	2	1	1	0	0	0	0	95	0	0	0	0	0	0	1
1146	65	0	56	4	0	1	1	1	4	2	0	0	0	95	0	0	0	0	0	0	2
1176	24	1	43	1	0	1	3	1	4	2	0	0	0	95	0	0	0	0	0	0	4
1196	50	0	74	1	1	0	1	1	3	2	-1.11394	0	-1.11394	95	0	6	0	0	6	0	3
1252	35	0	69	1	0	0	1	1	1	2	-0.477121	0	-0.477121	95	0	1	0	0	1	0	6
1419	97	0	67	1	0	0	2	1	4	0	-0.845098	-0.477121	-0.954243	95	0	3	0	1	4	0	2
1449	64	0	57	2	0	1	1	1	3	0	-1.32222	0	-1.32222	95	0	10	0	0	10	0	2
1531	105	0	49	1	0	0	1	1	2	2	0	0	0	95	0	0	0	0	0	0	2
1620	19	1	53	4	0	1	1	1	4	2	0	0	0	95	0	0	0	0	0	0	2
1663	25	1	63	4	0	1	1	0	3	2	-1.6902	-0.69897	-1.72428	95	0	24	0	2	26	0	2
1681	5	1	68	2	0	0	1	1	4	2	-1.54407	0	-1.54407	95	0	17	0	0	17	0	3
1833	5	1	61	4	0	1	1	1	4	2	0	0	0	95	0	0	0	0	0	0	4
863	46	0	77	1	0	0	1	1	1	2	0	0	0	97	0	0	0	0	0	0	6
1025	41	1	69	4	0	1	1	1	3	2	0	0	0	97	0	0	0	0	0	0	2
1518	42	1	55	4	0	1	1	1	3	2	0	0	0	97	0	0	0	0	0	0	2
1595	79	0	65	2	1	0	1	1	4	2	-1.43136	0	-1.43136	97	0	13	0	0	13	0	5
454	31	0	53	1	0	0	1	1	2	0	0	0	0	98	0	0	0	0	0	0	1
1682	40	0	46	1	0	0	2	1	1	2	0	0	0	98	0	0	0	0	0	0	1
6	4	1	56	4	0	0	2	0	4	2	-1.32222	-0.255273	-0.763428	100	0	10	2	6	16	2	5
30	108	0	57	1	0	0	1	1	2	0	0	-0.477121	-0.477121	100	0	0	0	1	1	0	1
72	80	0	46	2	0	0	1	1	2	1	-0.477121	0	-0.477121	100	0	1	0	0	1	0	1
83	64	0	73	1	1	0	1	1	2	0	0	0	0	100	0	0	0	0	0	0	1
110	8	0	61	1	0	0	3	1	2	2	0	0	0	100	0	0	0	0	0	0	1
121	60	1	36	1	0	1	1	0	2	0	0	0	0	100	0	0	0	0	0	0	2
154	24	1	47	1	0	1	1	1	3	0	0	0	0	100	0	0	0	0	0	0	2
224	91	0	49	2	0	0	3	0	2	0	0	0	0	100	0	0	0	0	0	0	6
298	17	1	58	4	0	1	1	1	4	1	0	0	0	100	0	0	0	0	0	0	3
304	55	0	46	4	0	0	1	1	2	0	0	0	0	100	0	0	0	0	0	0	1
340	66	0	58	1	0	0	1	1	1	2	0	0	0	100	0	0	0	0	0	0	2
399	91	0	51	1	0	1	1	1	4	2	0	0	0	100	0	0	0	0	0	0	6
402	89	0	44	1	0	1	1	0	3	2	0	0	0	100	0	0	0	0	0	0	2
428	65	0	67	4	0	1	1	1	4	0	0	0	0	100	0	0	0	0	0	0	2
502	39	1	68	1	1	0	1	1	2	2	-1.49136	-0.845098	-1.5682	100	0	15	0	3	18	0	3
724	17	1	57	4	1	1	1	1	3	0	-1.23045	-1.17609	-1.49136	100	0	8	0	7	15	0	3
736	7	1	36	4	0	1	1	0	4	2	0	0	0	100	0	0	0	0	0	0	3
790	6	1	58	1	1	0	3	0	4	2	0	0	0	100	0	0	0	0	0	0	3
896	11	1	50	1	0	1	1	0	3	0	-1.36173	-1.65321	-1.82607	100	0	11	0	22	33	0	2
899	0	1	58	4	1	0	1	1	3	2	0.69897	0	0.367977	100	2	2	1	2	4	3	5
905	17	1	54	1	0	1	1	1	4	2	0	0	0	100	0	0	0	0	0	0	3
912	14	0	63	1	0	0	1	1	4	2	0	0	0	100	0	0	0	0	0	0	3
924	17	1	79	4	0	1	1	1	4	1	-1.23045	-1.04139	-1.43136	100	0	8	0	5	13	0	5
960	84	1	85	1	0	0	1	1	2	0	-1.11394	-0.69897	-1.23045	100	0	6	0	2	8	0	1
1067	82	1	55	1	1	1	1	1	4	2	-1.27875	0	-1.27875	100	0	9	0	0	9	0	2
1079	71	1	54	3	0	1	1	1	4	0	0	0	0	100	0	0	0	0	0	0	2
1117	72	0	50	2	1	0	1	1	4	0	-1.43136	-1.17609	-1.61278	100	0	13	0	7	20	0	3
1131	68	0	55	4	0	1	3	1	4	2	-1.23045	0	-1.23045	100	0	8	0	0	8	0	3
1142	18	0	59	1	0	0	1	1	2	0	0	0	0	100	0	0	0	0	0	0	1
1180	3	1	43	4	0	1	2	1	4	2	0	0	0	100	0	0	0	0	0	0	3
1186	56	0	45	1	0	0	1	1	2	0	0	0	0	100	0	0	0	0	0	0	1
1235	39	0	76	1	0	0	1	1	2	0	-1.43136	-0.477121	-1.4624	100	0	13	0	1	14	0	1
1292	0	0	68	1	0	0	1	1	4	2	0	0	0	100	0	0	0	0	0	0	6
1293	29	0	54	1	0	0	2	0	3	0	-0.477121	-0.69897	-0.845098	100	0	1	0	2	3	0	2
1296	21	0	46	1	0	0	1	1	2	2	0	0	0	100	0	0	0	0	0	0	1
1310	6	1	89	1	0	0	1	1	4	0	0	0	0	100	0	0	0	0	0	0	6
1342	13	1	59	2	0	1	1	1	3	0	-1.32222	-0.69897	-1.39794	100	0	10	0	2	12	0	2
1366	52	0	38	1	0	1	1	0	3	2	0	0	0	100	0	0	0	0	0	0	2
1400	108	0	45	1	0	0	1	1	1	2	0	0	0	100	0	0	0	0	0	0	2
1457	7	1	62	4	0	1	2	1	3	2	0	0	0	100	0	0	0	0	0	0	2
1463	5	1	70	1	0	0	1	0	3	0	-0.69897	-0.477121	-0.845098	100	0	2	0	1	3	0	3
1466	30	1	45	2	0	1	1	1	4	1	-1.11394	-0.69897	-1.23045	100	0	6	0	2	8	0	2
1502	8	1	84	2	1	0	1	1	3	2	0	0	0	100	0	0	0	0	0	0	6
1635	62	0	52	2	1	0	1	1	3	2	0	0	0	100	0	0	0	0	0	0	6
1664	33	1	51	4	0	1	1	1	3	0	0	0	0	100	0	0	0	0	0	0	2
1676	12	1	63	3	0	1	1	0	4	0	0.221849	0	0.221849	100	2	3	0	0	3	2	3
1680	46	0	41	1	0	0	1	1	1	2	0	0	0	100	0	0	0	0	0	0	2
1739	45	0	50	1	0	0	1	1	1	2	0	0	0	100	0	0	0	0	0	0	3
1769	2	1	61	4	0	1	2	1	4	2	-0.477121	-0.477121	-0.69897	100	0	1	0	1	2	0	2
1805	58	0	44	2	0	0	1	0	2	2	0	0	0	100	0	0	0	0	0	0	1
1845	7	1	54	4	0	1	2	1	1	2	0	0	0	100	0	0	0	0	0	0	1
1847	2	1	72	4	0	0	2	1	4	2	0	0	0	100	0	0	0	0	0	0	2
276	18	1	58	4	0	0	1	1	2	0	0	0	0	101	0	0	0	0	0	0	2
1579	16	1	61	3	1	1	1	1	3	2	0	0.477121	0.477121	101	0	0	1	1	1	1	3
306	59	0	49	2	0	0	1	1	2	0	0	0	0	102	0	0	0	0	0	0	1
1291	2	1	49	2	0	1	1	1	3	1	-1.23045	0	-1.23045	102	0	8	0	0	8	0	2
277	108	0	50	1	0	0	1	0	1	0	-1.4624	-1.23045	-1.65321	103	0	14	0	8	22	0	1
757	3	1	80	4	0	0	1	0	4	0	0	0	0	103	0	0	0	0	0	0	3
143	14	1	47	4	0	1	1	1	4	0	0	0	0	105	0	0	0	0	0	0	2
186	4	1	59	2	0	0	1	0	1	1	-0.845098	0	-0.845098	105	0	3	0	0	3	0	3
190	5	1	72	2	0	0	1	1	3	2	0	0	0	105	0	0	0	0	0	0	2
192	55	0	47	1	0	0	1	1	2	0	-1.54407	0	-1.54407	105	0	17	0	0	17	0	1
199	13	0	48	1	0	1	1	1	4	0	0	0	0	105	0	0	0	0	0	0	2
218	28	1	63	2	1	1	1	1	3	0	-1.49136	-1.11394	-1.63347	105	0	15	0	6	21	0	2
353	53	1	64	1	0	0	1	1	4	0	-0.69897	0	-0.69897	105	0	2	0	0	2	0	2
360	42	0	78	1	1	0	1	0	1	2	0	0	0	105	0	0	0	0	0	0	1
372	117	0	44	1	0	0	3	1	1	2	0	0	0	105	0	0	0	0	0	0	2
388	24	1	71	4	0	1	1	1	4	2	0	0	0	105	0	0	0	0	0	0	4
440	39	1	58	2	0	1	1	1	4	2	0	0	0	105	0	0	0	0	0	0	2
459	25	0	44	1	0	0	3	1	2	2	-1.36173	0	-1.36173	105	0	11	0	0	11	0	3
491	44	1	56	1	0	0	3	1	2	0	-1.23045	0	-1.23045	105	0	8	0	0	8	0	6
505	37	0	48	1	0	0	1	1	4	2	0	0	0	105	0	0	0	0	0	0	2
533	9	1	77	4	0	0	1	1	4	2	0	0	0	105	0	0	0	0	0	0	3
551	12	1	64	4	0	1	2	0	4	2	-1.11394	0	-1.11394	105	0	6	0	0	6	0	2
566	68	1	58	4	0	1	1	1	4	0	-1.17609	0	-1.17609	105	0	7	0	0	7	0	2
674	1	1	73	4	0	0	1	1	4	1	-0.477121	0.477121	-0.185637	105	3	13	4	5	18	7	4
696	107	0	42	4	0	0	1	1	2	2	0	0	0	105	0	0	0	0	0	0	1
792	5	1	53	4	0	0	1	0	4	2	0	0	0	105	0	0	0	0	0	0	3
842	24	1	65	4	0	1	1	0	4	1	0.477121	0.69897	0.845098	105	1	1	2	2	3	3	3
895	38	0	43	1	0	1	1	1	4	2	-0.954243	-0.845098	-1.17609	105	0	4	0	3	7	0	2
897	31	0	56	1	0	0	1	1	2	2	0	0	0	105	0	0	0	0	0	0	2
914	25	0	79	4	0	1	1	1	2	2	0	0	0	105	0	0	0	0	0	0	2
1082	19	1	62	2	0	1	1	1	4	2	-1.27875	-0.477121	-1.32222	105	0	9	0	1	10	0	4
1138	64	0	42	4	0	1	1	1	4	2	0	0	0	105	0	0	0	0	0	0	2
1140	62	0	56	1	0	0	1	0	3	2	0	0	0	105	0	0	0	0	0	0	2
1208	24	0	81	1	0	0	3	0	4	2	0	0	0	105	0	0	0	0	0	0	6
1221	6	1	55	4	0	1	1	1	4	2	0	0.477121	0.477121	105	0	0	1	1	1	1	3
1241	6	1	64	2	0	1	1	0	4	2	0	0	0	105	0	0	0	0	0	0	2
1402	10	1	65	2	1	0	2	1	4	0	0	0	0	105	0	0	0	0	0	0	2
1479	30	1	66	1	0	0	1	0	4	0	0	0	0	105	0	0	0	0	0	0	6
1483	11	1	48	4	0	0	2	1	4	2	0	0	0	105	0	0	0	0	0	0	2
1499	9	1	73	4	1	0	1	1	2	0	0	0	0	105	0	0	0	0	0	0	2
1515	105	1	47	1	1	1	1	1	4	2	0	0	0	105	0	0	0	0	0	0	2
1533	9	1	54	1	0	1	1	1	3	0	-1.11394	0	-1.11394	105	0	6	0	0	6	0	2
1638	41	1	71	1	0	1	1	1	4	2	-1.39794	0	-1.39794	105	0	12	0	0	12	0	4
1722	69	0	46	1	0	0	1	1	2	0	-1.83885	-1.36173	-1.95904	105	0	34	0	11	45	0	3
1800	57	0	55	1	0	0	2	1	2	2	0	0	0	105	0	0	0	0	0	0	6
1473	24	1	49	2	0	1	2	0	4	2	0	0	0	106	0	0	0	0	0	0	3
807	8	1	50	4	0	1	1	0	3	2	0	0	0	108	0	0	0	0	0	0	2
874	25	1	49	3	0	1	1	1	4	0	0.477121	0	0.477121	108	1	1	0	0	1	1	3
1031	15	0	36	1	0	0	1	0	4	2	0	0	0	108	0	0	0	0	0	0	2
1736	23	1	40	1	0	1	2	1	2	2	0	0	0	108	0	0	0	0	0	0	1
1512	9	1	78	4	0	1	1	1	4	0	0	0	0	109	0	0	0	0	0	0	4
12	65	0	84	1	0	0	1	0	1	0	0	0	0	110	0	0	0	0	0	0	6
41	103	0	53	2	0	0	1	0	2	0	-1.6902	-1.43136	-1.87506	110	0	24	0	13	37	0	1
59	43	1	54	4	0	0	1	1	4	0	-1.49136	-1.32222	-1.70757	110	0	15	0	10	25	0	3
60	86	0	49	1	1	0	3	1	2	0	-1.32222	-0.477121	-1.36173	110	0	10	0	1	11	0	1
64	63	1	56	1	0	1	1	1	4	2	0	0	0	110	0	0	0	0	0	0	2
112	9	1	51	1	0	0	2	1	4	2	0	0	0	110	0	0	0	0	0	0	2
125	40	0	65	1	0	0	1	1	3	2	0	0	0	110	0	0	0	0	0	0	2
159	30	1	41	2	0	1	1	1	2	0	-0.477121	0	-0.477121	110	0	1	0	0	1	0	2
225	88	0	56	1	1	0	3	1	2	0	0	0	0	110	0	0	0	0	0	0	2
286	10	1	60	4	0	1	1	1	3	1	-1.88649	-0.845098	-1.91908	110	0	38	0	3	41	0	6
312	40	0	62	4	0	1	1	1	2	2	0	0	0	110	0	0	0	0	0	0	2
326	10	1	57	4	1	1	1	1	4	0	-1.17609	0	-1.17609	110	0	7	0	0	7	0	3
404	90	0	52	1	0	0	1	1	3	0	0	0	0	110	0	0	0	0	0	0	2
439	46	0	48	4	0	0	1	1	2	0	-1.17609	0	-1.17609	110	0	7	0	0	7	0	1
447	40	0	46	1	0	1	1	1	4	2	0	0	0	110	0	0	0	0	0	0	2
462	23	1	67	4	0	1	1	1	4	0	-1.04139	0	-1.04139	110	0	5	0	0	5	0	2
467	14	1	65	4	0	1	1	1	3	0	0.477121	-0.845098	-0.367977	110	1	1	0	3	4	1	2
472	106	0	62	4	1	1	3	1	4	0	0	0	0	110	0	0	0	0	0	0	2
485	21	1	59	4	0	1	1	1	4	2	0	0	0	110	0	0	0	0	0	0	2
506	44	0	50	1	0	0	1	1	3	2	0	0	0	110	0	0	0	0	0	0	2
630	53	0	59	1	0	0	1	0	1	2	-0.954243	0	-0.954243	110	0	4	0	0	4	0	6
664	8	1	65	4	1	1	1	1	2	2	-1.27875	-0.69897	-1.36173	110	0	9	0	2	11	0	3
683	1	0	41	1	0	0	1	0	1	2	0	0	0	110	0	0	0	0	0	0	3
707	18	1	50	2	0	1	1	1	3	2	-1.27875	-1.04139	-1.4624	110	0	9	0	5	14	0	2
718	103	0	53	1	0	0	1	0	2	2	0	0	0	110	0	0	0	0	0	0	1
748	9	1	76	1	0	0	1	1	4	2	0	0	0	110	0	0	0	0	0	0	2
786	72	0	52	1	0	0	1	1	2	2	0	0	0	110	0	0	0	0	0	0	2
808	67	0	55	1	0	1	1	1	3	2	0	0	0	110	0	0	0	0	0	0	2
857	13	1	60	2	0	1	1	1	4	2	-0.845098	-0.69897	-1.04139	110	0	3	0	2	5	0	3
865	44	0	79	3	1	0	3	1	2	2	-0.662758	-0.954243	-0.792392	110	2	13	0	4	17	2	1
889	32	0	76	1	0	0	1	1	4	0	0	0	0	110	0	0	0	0	0	0	2
937	15	1	68	2	0	1	1	1	4	0	-1.23045	0	-1.23045	110	0	8	0	0	8	0	3
1000	4	1	55	2	0	1	1	0	4	1	0	0	0	110	0	0	0	0	0	0	2
1046	87	0	34	1	1	0	1	1	2	2	0	0	0	110	0	0	0	0	0	0	2
1059	3	1	46	4	0	1	1	0	4	1	0	0	0	110	0	0	0	0	0	0	2
1064	86	0	57	1	1	1	1	1	3	2	0	0	0	110	0	0	0	0	0	0	2
1132	11	1	70	4	0	1	1	1	4	2	-0.845098	0	-0.845098	110	0	3	0	0	3	0	2
1194	11	1	43	3	1	1	1	1	3	0	-0.564271	0	-0.564271	110	1	6	0	0	6	1	3
1243	40	0	62	1	1	0	1	1	4	2	0	0	0	110	0	0	0	0	0	0	6
1284	9	1	58	4	0	1	1	1	3	2	0	0	0	110	0	0	0	0	0	0	2
1352	63	0	46	4	0	1	1	1	4	2	0	0	0	110	0	0	0	0	0	0	3
1370	47	0	33	4	0	0	1	1	2	2	0	0	0	110	0	0	0	0	0	0	1
1381	36	0	39	1	0	0	1	0	2	2	0	0	0	110	0	0	0	0	0	0	1
1424	10	1	53	4	0	0	2	0	3	2	0	0	0	110	0	0	0	0	0	0	3
1432	3	1	38	4	0	1	2	0	3	2	0	0	0	110	0	0	0	0	0	0	3
1481	36	0	51	1	0	1	2	0	1	2	0	0	0	110	0	0	0	0	0	0	2
1500	48	1	70	1	0	0	1	1	3	0	-1.32222	0	-1.32222	110	0	10	0	0	10	0	2
1528	109	1	47	1	0	1	1	1	3	2	0	0	0	110	0	0	0	0	0	0	2
1540	21	1	61	1	0	0	1	1	4	2	0	0	0	110	0	0	0	0	0	0	2
1548	17	1	64	2	1	0	1	1	4	0	0	0	0	110	0	0	0	0	0	0	2
1608	18	1	68	2	0	1	1	1	4	0	0	0	0	110	0	0	0	0	0	0	2
1628	34	1	53	4	0	1	1	1	4	2	0	0	0	110	0	0	0	0	0	0	2
1673	23	1	46	1	0	1	1	0	4	0	0	0	0	110	0	0	0	0	0	0	2
1677	1	0	58	3	0	0	1	1	4	2	0.367977	0	0.367977	110	3	4	0	0	4	3	3
1723	28	1	52	3	1	1	1	1	4	2	-0.884607	-0.845098	-0.985277	110	1	12	0	3	15	1	3
1725	67	1	57	1	1	0	1	1	4	2	-1.04139	0	-1.04139	110	0	5	0	0	5	0	4
1766	77	0	53	2	1	0	2	1	2	2	0	0	0	110	0	0	0	0	0	0	2
1780	0	1	55	4	0	0	2	1	4	2	0	0	0	110	0	0	0	0	0	0	2
1792	17	1	59	1	0	0	1	1	4	2	0	0	0	110	0	0	0	0	0	0	2
1811	28	1	53	4	0	1	1	0	3	2	0	0	0	110	0	0	0	0	0	0	2
1839	9	1	44	4	0	1	2	1	3	2	0	0	0	110	0	0	0	0	0	0	2
209	18	1	71	4	0	1	1	1	4	0	-1.17609	-0.845098	-1.32222	112	0	7	0	3	10	0	2
354	31	1	71	1	1	1	1	1	3	0	-1.43136	-1.04139	-1.5682	112	0	13	0	5	18	0	2
453	13	1	57	1	0	0	1	0	4	2	0	0	0	112	0	0	0	0	0	0	2
763	81	0	47	1	0	1	1	0	2	2	0	0	0	112	0	0	0	0	0	0	2
1088	80	0	53	2	0	0	1	1	2	2	0	0	0	112	0	0	0	0	0	0	1
731	14	1	81	1	0	0	1	1	4	0	0	0	0	113	0	0	0	0	0	0	2
1486	25	0	59	2	0	1	1	1	4	2	0	0	0	113	0	0	0	0	0	0	3
578	64	0	76	1	0	0	1	1	1	0	-1.49136	-0.477121	-1.51851	114	0	15	0	1	16	0	1
836	54	0	47	1	0	0	1	1	4	2	0	0	0	114	0	0	0	0	0	0	2
20	8	1	44	1	0	0	1	1	3	0	-1.65321	0	-1.65321	115	0	22	0	0	22	0	2
38	4	1	63	1	0	0	1	1	3	2	0	0	0	115	0	0	0	0	0	0	2
216	12	1	62	1	0	0	3	0	4	0	0	0	0	115	0	0	0	0	0	0	2
313	40	0	61	1	0	0	1	0	4	0	0	0	0	115	0	0	0	0	0	0	2
316	48	0	66	1	0	0	1	1	3	0	0	0	0	115	0	0	0	0	0	0	3
322	28	0	48	2	0	0	1	1	2	2	0	0	0	115	0	0	0	0	0	0	1
349	63	0	44	1	0	0	1	1	2	2	-1.51851	0	-1.51851	115	0	16	0	0	16	0	1
449	23	0	45	2	0	0	1	1	2	0	-0.477121	0	-0.477121	115	0	1	0	0	1	0	1
458	14	1	73	1	0	1	1	1	4	0	0	0	0	115	0	0	0	0	0	0	3
492	60	0	33	2	1	1	1	0	4	0	0	0	0	115	0	0	0	0	0	0	2
503	7	1	64	1	0	0	1	1	3	2	-1.43136	-0.845098	-1.51851	115	0	13	0	3	16	0	2
628	51	1	63	4	0	0	3	1	3	2	0	0	0	115	0	0	0	0	0	0	2
998	101	0	42	1	0	1	3	1	3	0	-0.845098	0	-0.845098	115	0	3	0	0	3	0	2
1068	20	1	55	4	0	1	1	0	4	2	0	0	0	115	0	0	0	0	0	0	3
1098	77	0	58	1	0	1	1	0	4	0	0	0	0	115	0	0	0	0	0	0	2
1200	54	0	45	2	1	1	1	1	2	0	-0.845098	0	-0.845098	115	0	3	0	0	3	0	2
1282	28	0	39	1	0	0	2	0	4	2	0	0	0	115	0	0	0	0	0	0	2
1422	86	0	43	4	0	0	1	0	3	2	0	0	0	115	0	0	0	0	0	0	2
113	18	1	50	4	0	1	1	0	4	0	-0.954243	-0.477121	-1.04139	117	0	4	0	1	5	0	2
1027	19	1	49	1	0	0	1	0	3	0	-1.63347	-1.36173	-1.81291	117	0	21	0	11	32	0	2
962	67	1	49	1	0	0	1	0	3	2	-1.59106	-1.04139	-1.6902	118	0	19	0	5	24	0	2
1695	14	1	53	1	0	1	1	0	4	2	0	0	0	118	0	0	0	0	0	0	2
15	119	0	71	1	0	0	1	1	1	0	0	0	0	120	0	0	0	0	0	0	3
66	18	1	67	4	0	1	1	1	3	0	0	0	0	120	0	0	0	0	0	0	2
98	2	1	64	4	0	1	1	1	4	2	-1.49136	-0.954243	-1.59106	120	0	15	0	4	19	0	3
106	43	0	76	1	0	0	1	1	3	0	-1.4624	-1.17609	-1.63347	120	0	14	0	7	21	0	3
158	11	1	74	2	1	0	1	1	4	2	-1.43136	0	-1.43136	120	0	13	0	0	13	0	4
162	82	0	72	1	1	1	1	1	4	0	0	0	0	120	0	0	0	0	0	0	2
252	41	0	64	1	0	0	3	1	4	0	-1.04139	-0.954243	-1.27875	120	0	5	0	4	9	0	6
341	85	0	51	1	0	0	1	1	3	2	0	0	0	120	0	0	0	0	0	0	2
346	15	1	32	4	1	1	3	0	4	0	-1.23045	0	-1.23045	120	0	8	0	0	8	0	3
387	14	1	46	4	0	1	1	1	4	0	0	0	0	120	0	0	0	0	0	0	2
390	98	0	61	1	1	0	1	1	4	0	-1.4624	0	-1.4624	120	0	14	0	0	14	0	6
413	77	0	55	1	0	1	1	1	4	0	-1.39794	-1.04139	-1.54407	120	0	12	0	5	17	0	2
416	18	1	61	4	0	1	1	1	4	0	-0.753328	0	-0.753328	120	1	9	0	0	9	1	2
417	23	1	55	1	1	1	2	0	3	2	0	0	0	120	0	0	0	0	0	0	2
423	39	1	44	1	0	0	1	1	3	0	0	0	0	120	0	0	0	0	0	0	2
425	60	0	49	1	0	0	1	1	4	0	0	0	0	120	0	0	0	0	0	0	2
541	23	1	46	3	1	1	1	1	4	1	-0.6173	0	-0.6173	120	3	17	0	0	17	3	3
567	74	0	48	1	0	0	2	1	2	2	0	0	0	120	0	0	0	0	0	0	2
582	8	1	58	4	0	1	2	1	4	1	-0.845098	0	-0.845098	120	0	3	0	0	3	0	5
634	27	1	62	1	0	0	1	1	4	0	0	0	0	120	0	0	0	0	0	0	2
652	106	0	62	1	0	0	1	1	4	0	-1.23045	-0.477121	-1.27875	120	0	8	0	1	9	0	4
673	23	1	25	4	0	0	3	0	3	2	0	0	0	120	0	0	0	0	0	0	2
687	66	1	50	1	0	0	1	1	4	2	0	0	0	120	0	0	0	0	0	0	2
699	15	1	68	2	0	0	1	1	3	0	0	0	0	120	0	0	0	0	0	0	2
772	62	1	60	1	0	0	1	0	2	2	0	0	0	120	0	0	0	0	0	0	2
775	3	0	46	2	0	0	1	1	1	0	-1.32222	0	-1.32222	120	0	10	0	0	10	0	1
829	1	1	46	2	0	0	1	1	3	0	-0.845098	-0.477121	-0.954243	120	0	3	0	1	4	0	2
887	34	0	56	1	0	0	1	1	2	0	0	0	0	120	0	0	0	0	0	0	6
904	24	1	70	2	1	1	1	1	4	0	-1.17609	0	-1.17609	120	0	7	0	0	7	0	2
971	6	1	74	4	0	0	2	0	4	1	-1.5682	-1.74036	-1.95904	120	0	18	0	27	45	0	3
1023	4	1	68	1	0	0	3	1	4	2	0	0	0	120	0	0	0	0	0	0	2
1053	29	1	65	1	0	0	1	1	3	0	0	0	0	120	0	0	0	0	0	0	2
1062	3	1	56	4	0	1	1	0	4	2	0	0	0	120	0	0	0	0	0	0	2
1084	13	1	46	4	0	1	1	1	4	0	0	0	0	120	0	0	0	0	0	0	3
1092	28	1	43	2	0	0	1	1	4	2	0	0	0	120	0	0	0	0	0	0	2
1093	62	1	58	1	0	0	1	1	2	0	-1.74036	-1.17609	-1.83885	120	0	27	0	7	34	0	6
1108	71	0	54	1	0	1	1	1	3	2	0	0	0	120	0	0	0	0	0	0	2
1110	70	0	49	4	0	1	1	1	4	1	0	0	0	120	0	0	0	0	0	0	3
1121	68	0	63	1	0	1	1	0	2	0	-1.36173	0	-1.36173	120	0	11	0	0	11	0	3
1156	29	1	54	4	0	1	1	1	4	0	0	0	0	120	0	0	0	0	0	0	2
1193	4	1	75	1	0	0	1	1	2	0	0	0	0	120	0	0	0	0	0	0	1
1261	27	1	52	4	0	1	1	1	2	0	0	0	0	120	0	0	0	0	0	0	1
1281	116	0	42	1	0	0	1	1	2	2	0	0	0	120	0	0	0	0	0	0	1
1288	17	1	60	1	0	0	3	1	3	2	-1.72428	-1.36173	-1.87506	120	0	26	0	11	37	0	6
1329	30	1	44	1	0	0	2	1	4	2	-1.11394	-0.477121	-1.17609	120	0	6	0	1	7	0	2
1415	97	0	64	1	1	0	1	1	3	0	0	0	0	120	0	0	0	0	0	0	2
1428	80	0	44	4	1	0	1	1	1	2	0	0	0	120	0	0	0	0	0	0	1
1470	44	0	53	1	0	1	2	1	3	0	-0.477121	-0.954243	-1.04139	120	0	1	0	4	5	0	5
1480	15	0	40	1	0	0	1	1	2	2	0	0	0	120	0	0	0	0	0	0	1
1510	107	0	64	1	0	0	1	1	4	0	0	0	0	120	0	0	0	0	0	0	2
1526	13	1	56	1	0	1	3	1	4	0	0	0	0	120	0	0	0	0	0	0	2
1571	12	1	56	4	0	1	2	0	4	2	0	0	0	120	0	0	0	0	0	0	2
1580	26	1	45	4	0	1	1	1	3	2	-0.954243	0	-0.954243	120	0	4	0	0	4	0	2
1582	8	0	66	1	1	1	2	0	3	2	-0.69897	0	-0.69897	120	0	2	0	0	2	0	2
1625	6	1	61	4	0	1	2	1	3	0	0.477121	0	0.477121	120	1	1	0	0	1	1	5
1634	60	0	52	1	0	0	1	1	3	2	0	0	0	120	0	0	0	0	0	0	2
1637	58	0	56	1	0	0	2	0	1	0	0	0	0	120	0	0	0	0	0	0	1
1645	58	0	66	4	1	1	1	1	4	2	0	0	0	120	0	0	0	0	0	0	2
1659	52	0	44	2	0	1	1	0	3	2	0	0	0	120	0	0	0	0	0	0	2
1763	59	1	73	2	0	1	1	1	4	2	0	0	0	120	0	0	0	0	0	0	2
1774	4	1	52	1	1	1	1	1	4	2	0	0	0	120	0	0	0	0	0	0	3
254	14	1	64	1	0	1	3	0	2	0	0	0	0	121	0	0	0	0	0	0	2
816	63	0	61	1	0	0	1	1	2	2	0	0	0	122	0	0	0	0	0	0	1
279	32	1	56	4	0	1	1	1	4	0	-0.845098	0	-0.845098	123	0	3	0	0	3	0	2
436	25	1	43	1	0	0	1	1	3	2	0	0	0	123	0	0	0	0	0	0	2
893	5	1	75	2	0	0	2	0	4	2	0	0	0	123	0	0	0	0	0	0	2
1524	16	1	66	4	0	0	1	1	4	2	0	0	0	123	0	0	0	0	0	0	3
1596	28	1	52	4	0	1	1	1	4	2	0	0	0	124	0	0	0	0	0	0	2
10	7	1	62	4	0	0	2	0	4	0	0	0	0	125	0	0	0	0	0	0	2
109	31	0	82	2	0	1	1	1	3	2	-0.845098	0	-0.845098	125	0	3	0	0	3	0	3
167	23	1	49	4	0	1	1	1	4	0	0	0	0	125	0	0	0	0	0	0	3
193	12	1	71	1	0	0	1	1	3	2	-0.954243	-1.23045	-1.39794	125	0	4	0	8	12	0	2
339	91	0	50	1	0	0	1	1	1	2	0	0	0	125	0	0	0	0	0	0	2
433	4	1	57	4	0	0	1	1	4	0	0	0	0	125	0	0	0	0	0	0	4
446	12	1	69	1	0	1	1	1	4	0	0	0	0	125	0	0	0	0	0	0	2
806	24	1	83	1	0	0	3	1	4	2	0	0	0	125	0	0	0	0	0	0	6
939	14	1	62	4	0	1	1	1	3	2	0	0	0	125	0	0	0	0	0	0	2
990	50	1	57	2	0	1	1	1	4	0	-1.32222	-1.11394	-1.51851	125	0	10	0	6	16	0	3
1038	97	0	62	2	0	0	1	1	4	2	0	0	0	125	0	0	0	0	0	0	2
1306	1	1	71	3	0	0	1	1	4	2	0.477121	0	0.477121	125	4	5	0	0	5	4	6
1456	65	0	42	1	0	1	1	1	4	2	0	0	0	125	0	0	0	0	0	0	2
1713	28	0	57	1	0	0	1	1	4	0	0	0	0	125	0	0	0	0	0	0	2
1746	107	0	53	1	0	0	2	0	1	2	0	0	0	125	0	0	0	0	0	0	2
1830	42	0	56	1	0	0	2	1	4	2	0	0	0	125	0	0	0	0	0	0	2
3	44	0	61	1	1	1	1	0	2	0	-1.6721	-1.11394	-1.77085	130	0	23	0	6	29	0	6
50	96	0	53	1	0	0	1	1	2	0	0	0	0	130	0	0	0	0	0	0	6
100	45	0	72	1	1	1	1	1	2	2	-0.845098	0	-0.845098	130	0	3	0	0	3	0	2
102	37	0	67	1	1	1	1	0	4	0	-0.954243	0	-0.954243	130	0	4	0	0	4	0	3
210	7	1	67	4	0	1	2	1	3	0	-0.845098	0	-0.845098	130	0	3	0	0	3	0	4
284	85	0	70	2	0	1	1	1	4	2	-0.845098	-0.69897	-1.04139	130	0	3	0	2	5	0	3
293	16	1	79	1	1	0	1	1	4	0	-1.4624	0	-1.4624	130	0	14	0	0	14	0	4
406	88	0	65	1	0	1	1	1	4	0	0	0	0	130	0	0	0	0	0	0	2
450	34	0	54	2	0	1	2	0	4	0	0	0	0	130	0	0	0	0	0	0	2
451	32	0	80	1	0	0	3	1	4	2	-1.04139	0	-1.04139	130	0	5	0	0	5	0	4
543	13	1	70	1	0	0	3	1	3	0	-0.954243	0	-0.954243	130	0	4	0	0	4	0	2
607	11	1	63	4	0	1	2	0	4	2	0	0	0	130	0	0	0	0	0	0	2
612	44	1	51	2	0	1	1	1	4	2	0	0	0	130	0	0	0	0	0	0	2
680	30	1	50	1	0	1	1	1	4	2	0	0	0	130	0	0	0	0	0	0	2
760	82	0	74	1	0	0	1	1	3	2	-1.17609	-0.845098	-1.32222	130	0	7	0	3	10	0	2
767	82	0	70	1	0	0	1	1	4	0	0	0	0	130	0	0	0	0	0	0	2
799	3	1	47	4	0	1	3	1	4	2	0	0	0	130	0	0	0	0	0	0	2
800	70	0	79	4	0	0	1	1	2	0	0	0	0	130	0	0	0	0	0	0	2
822	61	1	69	2	1	0	1	1	4	0	0	0	0	130	0	0	0	0	0	0	2
850	4	1	61	4	0	1	2	0	3	2	0	0	0	130	0	0	0	0	0	0	2
875	2	1	61	4	0	0	2	0	3	2	0	0	0	130	0	0	0	0	0	0	3
877	41	0	45	4	0	0	1	1	3	2	0	0	0	130	0	0	0	0	0	0	2
921	37	0	63	2	0	1	2	1	4	0	0	0	0	130	0	0	0	0	0	0	2
936	1	1	47	4	0	0	3	1	3	2	1.23045	0.477121	1.27875	130	8	8	1	1	9	9	2
959	117	0	76	1	0	1	1	1	4	2	-1.17609	-1.54407	-1.6902	130	0	7	0	17	24	0	2
1015	12	1	56	3	0	1	1	1	3	2	-0.477121	-1.11394	-0.673416	130	3	13	0	6	19	3	3
1021	44	1	68	4	0	1	1	1	4	1	-1.11394	-1.04139	-1.36173	130	0	6	0	5	11	0	3
1039	2	1	60	4	0	0	1	1	3	2	1.23045	0	1.23045	130	8	8	0	0	8	8	3
1113	70	0	60	1	0	1	3	1	4	0	0	0	0	130	0	0	0	0	0	0	2
1126	24	1	52	4	0	1	1	1	4	2	0	0	0	130	0	0	0	0	0	0	2
1254	15	0	50	1	0	0	1	1	3	0	-0.954243	-0.69897	-1.11394	130	0	4	0	2	6	0	2
1273	3	0	57	1	0	0	1	0	1	0	-1.4624	-1.27875	-1.6721	130	0	14	0	9	23	0	1
1341	5	1	62	4	0	0	2	0	4	2	-0.845098	-0.69897	-1.04139	130	0	3	0	2	5	0	2
1344	31	1	49	4	0	1	1	1	3	2	0	0	0	130	0	0	0	0	0	0	2
1399	2	1	50	4	0	1	2	1	4	1	0	0	0	130	0	0	0	0	0	0	3
1406	51	1	52	2	1	1	2	1	4	0	-0.69897	0	-0.69897	130	0	2	0	0	2	0	2
1416	0	1	54	1	0	0	2	0	4	2	0	0	0	130	0	0	0	0	0	0	2
1443	46	1	62	1	0	0	2	1	4	0	-1.63347	0	-1.63347	130	0	21	0	0	21	0	2
1621	35	1	51	4	1	1	1	1	2	2	-1.6902	0	-1.6902	130	0	24	0	0	24	0	2
1669	29	1	59	1	0	1	1	1	4	0	-1.32222	-0.477121	-1.36173	130	0	10	0	1	11	0	2
1708	2	1	71	4	0	1	2	1	3	0	0	0	0	130	0	0	0	0	0	0	2
1715	23	1	67	1	0	0	1	1	4	0	-1.54407	-1.04139	-1.65321	130	0	17	0	5	22	0	2
1729	2	1	63	4	0	0	1	0	4	2	0	0	0	130	0	0	0	0	0	0	3
1768	24	1	52	4	0	1	2	1	2	0	-0.477121	0	-0.477121	130	0	1	0	0	1	0	2
1787	29	1	66	4	0	0	1	1	4	2	0	0	0	130	0	0	0	0	0	0	2
1803	0	0	39	1	0	0	1	1	2	2	-1.43136	-1.04139	-1.5682	130	0	13	0	5	18	0	3
1824	4	1	50	4	0	1	1	1	4	2	0	0	0	130	0	0	0	0	0	0	3
124	26	0	46	2	0	0	2	1	1	1	0	0	0	132	0	0	0	0	0	0	1
332	4	1	55	2	0	0	1	1	3	0	0	0	0	132	0	0	0	0	0	0	2
884	12	1	74	1	0	1	2	1	3	2	0	0	0	132	0	0	0	0	0	0	2
1045	23	1	60	1	1	1	1	1	4	2	0	0	0	132	0	0	0	0	0	0	3
257	27	1	58	1	0	1	3	1	3	2	0	0	0	133	0	0	0	0	0	0	2
1387	28	0	44	1	0	0	1	1	2	0	0	0	0	134	0	0	0	0	0	0	1
111	11	1	58	4	1	1	2	1	4	2	-0.636822	-0.477121	-0.69897	135	1	7	0	1	8	1	2
161	20	1	69	2	0	0	2	1	4	2	0	0	0	135	0	0	0	0	0	0	2
176	70	0	51	1	0	0	3	1	1	0	-0.69897	-0.69897	-0.954243	135	0	2	0	2	4	0	1
241	72	0	58	1	0	0	3	0	2	0	-0.69897	0	-0.69897	135	0	2	0	0	2	0	6
650	64	1	59	2	0	1	3	1	4	0	0	0	0	135	0	0	0	0	0	0	2
753	11	1	42	4	0	1	1	1	3	2	0	0	0	135	0	0	0	0	0	0	2
855	48	0	55	4	0	1	1	0	4	2	0	0	0	135	0	0	0	0	0	0	2
986	3	1	53	4	0	1	1	1	4	1	0	0	0	135	0	0	0	0	0	0	3
1074	84	0	42	2	0	0	1	1	2	2	0	0	0	135	0	0	0	0	0	0	1
1089	59	0	71	1	0	0	1	1	1	2	-0.477121	0	-0.477121	135	0	1	0	0	1	0	6
1094	46	0	42	1	0	0	1	1	2	0	0	0	0	135	0	0	0	0	0	0	1
1197	39	0	54	4	0	0	2	1	1	2	-0.477121	0	-0.477121	135	0	1	0	0	1	0	1
1401	90	0	53	1	0	1	2	1	3	0	-0.69897	0	-0.69897	135	0	2	0	0	2	0	2
1491	3	1	68	1	0	0	2	0	4	2	0	0	0	135	0	0	0	0	0	0	5
1761	3	1	55	2	0	0	1	1	4	2	-0.845098	0	-0.845098	135	0	3	0	0	3	0	2
1777	76	0	65	1	1	0	1	1	4	0	-1.23045	-0.845098	-1.36173	135	0	8	0	3	11	0	4
1784	28	1	55	2	0	0	2	0	3	2	-1.23045	0	-1.23045	135	0	8	0	0	8	0	2
16	117	0	50	2	0	0	3	1	2	0	-0.954243	0	-0.954243	140	0	4	0	0	4	0	3
74	3	1	56	4	0	0	1	1	4	2	0	0	0	140	0	0	0	0	0	0	2
151	94	0	56	1	0	0	2	1	3	0	0	0	0	140	0	0	0	0	0	0	2
169	78	0	71	2	0	0	2	1	1	2	-1.32222	-0.69897	-1.39794	140	0	10	0	2	12	0	1
235	86	0	37	1	0	0	2	1	3	2	-1.36173	-0.69897	-1.43136	140	0	11	0	2	13	0	2
325	29	0	65	1	0	0	1	1	4	0	-1.54407	-0.845098	-1.61278	140	0	17	0	3	20	0	4
420	74	0	47	1	0	1	3	1	2	2	0	0	0	140	0	0	0	0	0	0	2
437	34	1	59	4	0	1	1	0	4	2	0	0	0	140	0	0	0	0	0	0	3
478	76	1	80	1	1	0	1	1	2	0	-1.11394	-1.27875	-1.49136	140	0	6	0	9	15	0	2
610	22	1	64	4	1	1	1	1	4	0	-1.70757	0	-1.70757	140	0	25	0	0	25	0	2
629	71	0	62	1	0	1	3	1	4	2	0	0	0	140	0	0	0	0	0	0	4
688	111	0	60	1	0	0	1	0	2	2	0	0	0	140	0	0	0	0	0	0	1
768	5	1	65	4	1	1	1	1	3	0	0	0	0	140	0	0	0	0	0	0	2
769	8	1	34	4	1	1	3	0	4	1	1.43136	1.11394	1.59106	140	13	13	6	6	19	19	3
812	66	0	48	1	0	1	1	1	3	0	-0.845098	-0.69897	-1.04139	140	0	3	0	2	5	0	2
832	17	1	58	1	0	0	1	0	2	2	0	0	0	140	0	0	0	0	0	0	2
913	7	1	56	4	1	1	1	1	4	2	0	0	0	140	0	0	0	0	0	0	2
970	64	0	61	2	1	1	2	1	4	0	-1.77085	-1.23045	-1.87506	140	0	29	0	8	37	0	5
1060	5	1	50	4	1	1	1	0	4	2	0	0	0	140	0	0	0	0	0	0	3
1083	7	1	51	4	0	1	1	1	4	2	-1.49136	-1.49136	-1.78533	140	0	15	0	15	30	0	2
1097	27	1	72	1	0	1	1	1	1	0	-1.51851	-1.04139	-1.63347	140	0	16	0	5	21	0	2
1214	38	0	36	1	0	1	1	0	4	0	0	0	0	140	0	0	0	0	0	0	3
1253	33	0	42	2	0	0	1	1	4	2	0	0	0	140	0	0	0	0	0	0	6
1343	87	0	48	2	0	1	1	1	2	0	-1.6721	-1.23045	-1.79934	140	0	23	0	8	31	0	2
1374	43	0	52	2	0	0	1	1	2	2	-1.59106	0	-1.59106	140	0	19	0	0	19	0	1
1412	100	0	50	2	1	0	2	0	1	2	0	0	0	140	0	0	0	0	0	0	1
1425	23	1	70	4	0	1	1	1	3	0	0	0	0	140	0	0	0	0	0	0	2
1448	10	1	66	2	0	1	1	1	4	2	0	0	0	140	0	0	0	0	0	0	2
1461	48	0	60	2	1	1	1	1	4	2	-1.6721	-0.69897	-1.70757	140	0	23	0	2	25	0	2
1517	115	0	27	1	0	0	1	0	2	0	0	0	0	140	0	0	0	0	0	0	2
1520	115	0	72	1	1	0	2	0	3	2	0	0	0	140	0	0	0	0	0	0	2
1542	73	1	68	4	0	0	1	1	2	2	0	0	0	140	0	0	0	0	0	0	2
1547	100	0	39	2	0	1	1	1	4	2	-0.954243	-0.477121	-1.04139	140	0	4	0	1	5	0	2
1612	3	1	51	4	0	1	1	1	1	2	0	0	0	140	0	0	0	0	0	0	6
1650	60	0	42	2	0	0	1	1	3	2	-0.477121	0	-0.477121	140	0	1	0	0	1	0	2
1779	10	1	40	4	0	1	2	0	4	2	0	0	0	140	0	0	0	0	0	0	2
1799	33	1	49	4	1	1	2	1	3	0	0	0	0	140	0	0	0	0	0	0	2
1801	17	1	50	4	0	1	2	1	4	2	0	0	0	140	0	0	0	0	0	0	2
605	14	1	62	1	0	0	1	1	4	2	0	0	0	141	0	0	0	0	0	0	3
130	5	1	46	1	0	1	1	1	3	2	-0.477121	0	-0.477121	145	0	1	0	0	1	0	2
396	13	1	55	4	0	1	3	1	4	0	0	0	0	145	0	0	0	0	0	0	3
580	12	1	59	3	0	1	2	0	2	0	0	0	0	145	0	0	0	0	0	0	2
631	0	1	74	1	0	0	2	1	4	0	0	0	0	145	0	0	0	0	0	0	3
846	49	0	46	1	0	0	1	0	2	2	0	0	0	145	0	0	0	0	0	0	1
910	24	1	68	1	0	1	1	0	4	2	0	0	0	145	0	0	0	0	0	0	2
1051	9	1	55	1	0	1	1	0	4	0	0	0	0	145	0	0	0	0	0	0	2
1192	50	0	77	1	0	0	1	1	2	0	0	0	0	145	0	0	0	0	0	0	6
1564	97	0	46	1	0	0	1	1	4	2	0	0	0	145	0	0	0	0	0	0	2
1696	33	0	55	2	0	0	1	0	4	0	-0.69897	0	-0.69897	145	0	2	0	0	2	0	3
1148	6	1	53	4	1	0	1	1	4	2	0	0	0	146	0	0	0	0	0	0	2
1373	1	1	75	4	0	0	1	1	4	2	0	0	0	146	0	0	0	0	0	0	6
31	20	1	51	4	0	1	3	1	4	1	0.477121	0.69897	0.845098	150	1	1	2	2	3	3	4
33	108	0	48	1	0	1	3	1	4	2	0	0	0	150	0	0	0	0	0	0	2
48	95	0	51	2	0	1	1	0	2	0	0	0	0	150	0	0	0	0	0	0	2
96	3	1	84	2	0	0	1	1	3	0	-0.845098	0	-0.845098	150	0	3	0	0	3	0	2
136	113	0	57	3	0	0	1	1	1	0	-1.6902	-0.477121	-1.27875	150	0	24	1	5	29	1	1
149	6	1	53	4	0	1	2	1	4	2	-0.69897	0	-0.69897	150	0	2	0	0	2	0	3
181	19	1	56	1	0	0	1	1	1	2	0	0	0	150	0	0	0	0	0	0	2
219	1	1	52	4	1	0	3	1	3	0	0	-0.477121	-0.477121	150	0	0	0	1	1	0	2
228	21	1	49	4	0	1	3	1	3	2	0	0	0	150	0	0	0	0	0	0	2
250	1	1	53	4	0	0	3	1	4	2	0	0	0	150	0	0	0	0	0	0	2
300	12	1	56	3	0	1	1	1	4	1	-0.564271	-1.23045	-0.954243	150	1	6	0	8	14	1	3
351	8	1	33	4	0	1	1	0	3	2	1.23045	0	1.23045	150	8	8	0	0	8	8	3
365	70	0	58	2	1	0	1	0	2	0	0	0	0	150	0	0	0	0	0	0	1
395	92	0	44	1	0	1	1	1	3	0	0	0	0	150	0	0	0	0	0	0	2
432	58	0	45	4	0	0	1	1	2	1	0	0	0	150	0	0	0	0	0	0	3
471	29	1	64	4	1	1	1	1	3	0	0	0	0	150	0	0	0	0	0	0	2
512	7	1	66	4	1	0	1	1	4	2	-1.17609	0	-1.17609	150	0	7	0	0	7	0	6
557	78	0	63	1	0	1	1	0	2	2	0	0	0	150	0	0	0	0	0	0	3
571	5	1	65	4	0	1	2	0	4	2	0	0	0	150	0	0	0	0	0	0	2
654	4	1	66	4	0	0	2	0	4	2	0.477121	0	0.477121	150	1	1	0	0	1	1	4
782	69	1	46	1	0	1	1	1	4	2	0	0	0	150	0	0	0	0	0	0	2
783	2	1	59	4	0	0	1	0	4	1	0	0	0	150	0	0	0	0	0	0	3
787	75	0	42	4	0	0	1	1	2	1	-1.32222	-1.11394	-1.51851	150	0	10	0	6	16	0	1
793	5	1	52	4	0	0	3	1	4	2	-1.91908	-1.49136	-2.05308	150	0	41	0	15	56	0	3
841	6	1	59	4	0	1	1	0	4	2	0	0	0	150	0	0	0	0	0	0	2
872	9	1	63	4	0	1	3	1	3	0	0	0	0	150	0	0	0	0	0	0	2
934	9	1	86	1	1	0	1	1	4	2	-1.11394	0	-1.11394	150	0	6	0	0	6	0	3
952	22	1	48	1	0	0	3	1	2	2	0	0	0	150	0	0	0	0	0	0	1
969	9	1	47	4	0	0	1	1	3	2	0	0	0	150	0	0	0	0	0	0	2
980	4	1	49	4	0	1	1	1	4	0	0	0	0	150	0	0	0	0	0	0	2
1087	20	1	64	4	0	1	1	1	3	0	0	0	0	150	1	2	0	0	2	1	2
1104	22	1	68	4	1	1	1	1	4	2	0	0	0	150	0	0	0	0	0	0	4
1109	69	0	52	4	1	1	1	0	2	2	0	0	0	150	0	0	0	0	0	0	2
1122	63	1	49	2	0	1	1	1	4	2	-0.477121	0	-0.477121	150	0	1	0	0	1	0	2
1161	12	1	75	2	0	1	1	1	4	0	0	0	0	150	0	0	0	0	0	0	5
1190	21	1	58	1	0	1	1	0	4	0	-0.69897	0	-0.69897	150	0	2	0	0	2	0	6
1211	14	1	67	1	0	0	1	1	4	2	-1.32222	0	-1.32222	150	0	10	0	0	10	0	2
1232	12	1	56	3	0	1	2	0	4	1	0.69897	0.954243	1.11394	150	2	2	4	4	6	6	5
1245	11	1	61	4	0	1	1	0	3	0	-1.63347	-1.4624	-1.85126	150	0	21	0	14	35	0	2
1278	26	1	48	4	0	1	1	1	4	2	0	0	0	150	0	0	0	0	0	0	3
1309	8	1	74	1	1	0	1	1	3	0	-1.54407	-0.954243	-1.63347	150	0	17	0	4	21	0	6
1313	116	0	53	3	0	1	1	1	4	0	-0.954243	-0.845098	-1.0086	150	2	24	0	3	27	2	2
1317	3	1	75	3	0	0	1	1	4	1	0	0	0	150	0	0	0	0	0	0	3
1338	84	0	61	4	1	1	1	1	4	0	-1.39794	-0.954243	-1.51851	150	0	12	0	4	16	0	3
1369	38	1	50	1	0	1	1	0	3	2	0	0	0	150	0	0	0	0	0	0	2
1398	3	1	58	3	1	0	1	0	3	0	-1.19498	0	-1.19498	150	1	24	0	0	24	1	2
1430	35	1	51	4	0	1	2	1	2	0	0	0	0	150	0	0	0	0	0	0	2
1441	54	1	51	1	0	1	1	1	3	2	0	0	0	150	0	0	0	0	0	0	2
1447	45	1	75	4	0	1	1	1	3	2	0	0	0	150	0	0	0	0	0	0	2
1484	26	0	57	1	0	0	2	1	1	2	0	0	0	150	0	0	0	0	0	0	2
1521	39	1	55	1	0	0	1	1	4	0	0	0	0	150	0	0	0	0	0	0	2
1545	20	1	64	1	1	1	2	1	4	2	0	0	0	150	0	0	0	0	0	0	3
1577	26	1	59	1	1	0	2	1	4	2	-0.954243	-0.845098	-1.17609	150	0	4	0	3	7	0	3
1584	54	1	65	2	0	1	1	1	4	2	0	0	0	150	0	0	0	0	0	0	2
1590	6	1	48	4	1	1	1	1	4	1	0	0	0	150	0	0	0	0	0	0	3
1592	85	0	50	2	1	1	1	0	3	2	0	0	0	150	0	0	0	0	0	0	2
1626	82	0	34	2	0	0	3	0	1	2	0	0	0	150	0	0	0	0	0	0	6
1694	12	1	78	1	0	0	1	1	3	2	0	-0.69897	-0.69897	150	0	0	0	2	2	0	2
1706	17	1	74	2	0	1	2	0	3	0	0	0	0	150	0	0	0	0	0	0	2
1717	24	0	51	1	0	0	2	0	3	0	0	0	0	150	0	0	0	0	0	0	5
1751	7	1	46	4	0	0	2	1	4	2	0	0	0	150	0	0	0	0	0	0	3
1781	34	1	76	1	0	1	1	1	4	0	-0.845098	0	-0.845098	150	0	3	0	0	3	0	2
255	4	1	70	4	0	1	3	1	4	1	0	0	0	151	0	0	0	0	0	0	2
926	0	1	84	4	0	0	1	1	4	0	0	0	0	152	0	0	0	0	0	0	2
1397	17	1	73	1	1	1	2	1	4	0	-1.39794	0	-1.39794	152	0	12	0	0	12	0	2
1359	15	1	52	4	0	1	1	1	3	2	0	0	0	153	0	0	0	0	0	0	2
587	49	0	47	1	0	0	2	0	1	2	0	0	0	154	0	0	0	0	0	0	1
669	9	1	53	4	0	1	1	0	4	2	0	0	0	154	0	0	0	0	0	0	3
203	43	0	36	1	0	0	1	1	3	2	0	0	0	155	0	0	0	0	0	0	2
599	3	1	65	4	1	1	2	0	4	2	-1.27875	0	-1.27875	155	0	9	0	0	9	0	4
1251	32	0	46	4	0	1	3	1	3	2	0	0	0	155	0	0	0	0	0	0	2
1318	0	1	74	4	0	0	1	1	2	2	0	0	0	155	0	0	0	0	0	0	2
369	12	1	62	4	0	1	1	1	4	0	0	0	0	158	0	0	0	0	0	0	3
1124	11	1	73	4	0	0	1	1	4	2	0	0	0	158	0	0	0	0	0	0	2
9	6	1	68	1	0	0	2	1	4	2	-1.4624	-1.27875	-1.6721	160	0	14	0	9	23	0	2
92	10	1	60	4	0	1	1	0	4	0	-1.63347	-1.39794	-1.82607	160	0	21	0	12	33	0	4
108	39	0	55	1	0	1	1	1	4	2	0	0	0	160	0	0	0	0	0	0	2
129	6	1	42	4	0	1	1	1	3	2	-1.27875	0	-1.27875	160	0	9	0	0	9	0	2
142	101	0	51	1	0	1	1	1	4	2	0	0	0	160	0	0	0	0	0	0	2
208	5	0	60	1	0	0	1	1	3	0	0	0	0	160	0	0	0	0	0	0	2
269	16	1	54	4	0	1	1	1	3	0	0	0	0	160	0	0	0	0	0	0	3
435	52	0	56	4	0	1	1	1	4	2	0	0	0	160	0	0	0	0	0	0	2
489	61	0	49	2	1	0	1	1	4	0	0	0	0	160	0	0	0	0	0	0	2
494	11	1	51	3	0	1	1	1	4	2	0	0	0	160	0	0	0	0	0	0	3
568	16	1	74	1	0	0	2	1	4	0	-0.477121	0	-0.477121	160	0	1	0	0	1	0	2
586	54	0	58	4	0	1	2	1	4	2	0	0	0	160	0	0	0	0	0	0	2
589	14	1	36	4	0	1	2	1	4	2	0	0	0	160	0	0	0	0	0	0	2
600	29	0	37	1	0	0	2	0	3	2	0	0	0	160	0	0	0	0	0	0	2
675	5	1	54	4	0	1	1	1	4	2	0	0	0	160	0	0	0	0	0	0	3
756	9	1	60	1	0	0	1	0	4	2	0	0	0	160	0	0	0	0	0	0	2
809	50	1	46	1	0	1	1	1	2	2	0	0	0	160	0	0	0	0	0	0	1
860	3	1	59	4	1	1	1	0	4	0	0	0	0	160	0	0	0	0	0	0	3
1071	6	1	51	4	0	0	1	1	3	2	0	0	0	160	0	0	0	0	0	0	2
1154	2	1	52	4	0	0	1	1	4	1	-0.801632	-1.17609	-1.04139	160	1	10	0	7	17	1	4
1237	7	0	56	4	0	1	1	0	4	0	0	0	0	160	0	0	0	0	0	0	2
1268	9	1	43	4	0	1	2	1	3	2	-0.477121	0	-0.477121	160	0	1	0	0	1	0	2
1351	70	0	41	3	1	1	2	0	4	2	0	0	0	160	0	0	0	0	0	0	2
1365	40	0	60	1	0	0	1	1	4	2	-1.04139	-0.477121	-1.11394	160	0	5	0	1	6	0	6
1623	7	1	52	4	1	1	1	1	4	0	0	0	0	160	0	0	0	0	0	0	2
1633	1	1	61	2	0	1	1	1	4	2	-1.39794	0	-1.39794	160	0	12	0	0	12	0	3
1678	29	1	52	1	0	0	2	1	2	2	0	0	0	160	0	0	0	0	0	0	2
1689	15	1	43	4	0	1	3	1	4	2	0	0	0	160	0	0	0	0	0	0	2
1501	67	0	72	1	0	1	2	1	3	0	-1.36173	0	-1.36173	163	0	11	0	0	11	0	5
328	12	1	75	1	0	0	1	1	4	0	0	0	0	165	0	0	0	0	0	0	2
526	16	1	67	4	1	1	2	1	4	2	-0.954243	0	-0.954243	165	0	4	0	0	4	0	2
651	99	0	55	1	0	0	1	1	1	2	-0.477121	0	-0.477121	165	0	1	0	0	1	0	2
1652	12	1	57	4	0	1	2	1	4	2	0	0	0	165	0	0	0	0	0	0	2
1848	20	1	76	1	0	0	2	0	4	0	0	0	0	165	0	0	0	0	0	0	2
21	12	1	70	2	0	1	1	1	3	0	-1.23045	-1.51851	-1.6902	167	0	8	0	16	24	0	6
11	116	0	39	2	0	1	1	0	3	0	0	0	0	170	0	0	0	0	0	0	2
197	47	0	49	1	0	1	1	1	4	0	0	0	0	170	0	0	0	0	0	0	2
415	57	1	64	1	0	0	1	1	4	0	-1.49136	0	-1.49136	170	0	15	0	0	15	0	2
418	75	0	75	1	0	0	1	1	4	0	-1.43136	-0.954243	-1.54407	170	0	13	0	4	17	0	6
434	55	0	48	1	0	0	1	1	2	2	0	0	0	170	0	0	0	0	0	0	1
464	10	1	42	4	0	1	1	1	4	2	-1.23045	0	-1.23045	170	0	8	0	0	8	0	2
510	31	0	37	2	1	1	3	0	4	0	-1.54407	-1.17609	-1.6902	170	0	17	0	7	24	0	2
535	1	1	64	4	1	0	2	0	3	2	0	0	0	170	0	0	0	0	0	0	2
618	85	1	47	2	1	0	1	1	3	2	-0.69897	0	-0.69897	170	0	2	0	0	2	0	2
733	13	1	53	4	0	1	1	1	4	2	0	0	0	170	0	0	0	0	0	0	2
749	58	1	59	1	0	1	1	1	4	2	-1.4624	-1.4624	-1.75587	170	0	14	0	14	28	0	3
827	29	1	65	1	0	1	3	1	2	0	-0.954243	0	-0.954243	170	0	4	0	0	4	0	2
898	27	0	63	1	0	0	1	1	3	2	-0.477121	0	-0.477121	170	0	1	0	0	1	0	2
993	28	1	45	4	0	1	1	1	4	0	-0.845098	-1.11394	-1.04139	170	1	11	0	6	17	1	2
1116	15	1	70	4	0	1	1	1	4	2	0	0	0	170	0	0	0	0	0	0	2
1336	89	0	57	1	1	0	2	1	3	2	-1.65321	0	-1.65321	170	0	22	0	0	22	0	2
1367	15	1	60	2	1	0	1	1	4	2	0	0	0	170	0	0	0	0	0	0	2
1417	16	1	44	4	0	1	1	0	4	0	-1.11394	0	-1.11394	170	0	6	0	0	6	0	2
1567	1	1	79	2	0	0	2	1	2	2	0	0	0	170	0	0	0	0	0	0	2
1572	1	1	51	4	1	0	1	1	4	2	-1.75587	-0.819544	-1.25042	170	0	28	2	18	46	2	3
1720	18	1	53	4	0	1	1	1	4	0	0	0	0	170	0	0	0	0	0	0	2
1744	34	1	47	1	0	0	2	0	3	0	0	0	0	170	0	0	0	0	0	0	3
1798	64	0	40	1	0	1	1	1	4	2	-1.61278	0	-1.61278	170	0	20	0	0	20	0	4
1841	10	1	61	2	0	0	1	0	4	2	-1.59106	0	-1.59106	170	0	19	0	0	19	0	4
90	55	0	51	4	1	1	2	1	3	0	0	0	0	172	0	0	0	0	0	0	2
549	80	1	80	4	1	0	1	1	4	2	0	0	0	172	0	0	0	0	0	0	2
359	38	0	42	1	0	0	1	0	2	2	0	0	0	173	0	0	0	0	0	0	1
643	6	1	59	2	0	0	1	1	3	0	-0.477121	0	-0.477121	173	0	1	0	0	1	0	2
477	2	1	72	4	0	0	1	1	4	2	0	0	0	175	0	0	0	0	0	0	4
519	5	1	67	2	0	0	2	0	3	2	-0.845098	0	-0.845098	175	0	3	0	0	3	0	3
525	104	1	59	1	0	0	1	1	1	2	0	0	0	175	0	0	0	0	0	0	1
537	2	1	57	4	0	0	2	1	4	2	0	0	0	175	0	0	0	0	0	0	2
1394	16	1	85	2	0	0	1	1	3	2	-0.954243	0	-0.954243	175	0	4	0	0	4	0	2
1551	2	1	79	4	0	0	1	1	3	2	-1.11394	0	-1.11394	175	0	6	0	0	6	0	3
35	10	1	54	4	0	0	1	1	4	1	-0.443697	0	-0.443697	180	4	16	0	0	16	4	2
115	17	1	51	4	0	1	1	1	3	2	0	0	0	180	0	0	0	0	0	0	2
230	39	1	59	4	0	1	3	1	2	0	0	0	0	180	0	0	0	0	0	0	2
323	8	1	51	4	1	1	1	1	2	2	0	0	0	180	0	0	0	0	0	0	2
366	9	1	44	4	0	1	2	1	4	0	-1.49136	0	-1.49136	180	0	15	0	0	15	0	2
591	49	0	43	2	0	0	2	0	2	2	0	0	0	180	0	0	0	0	0	0	1
613	7	1	48	4	0	1	1	0	4	1	0	0.477121	0.477121	180	0	0	1	1	1	1	3
642	34	0	63	4	0	1	1	1	4	2	-1.59106	-1.17609	-1.72428	180	0	19	0	7	26	0	2
658	12	1	67	1	0	1	2	1	3	0	-1.23045	-1.32222	-1.5682	180	0	8	0	10	18	0	5
726	21	1	52	4	1	1	1	0	4	2	0	0	0	180	0	0	0	0	0	0	2
770	8	0	36	2	0	0	1	1	4	2	0	0	0	180	0	0	0	0	0	0	6
963	29	1	27	2	1	1	2	0	4	0	-0.954243	0	-0.954243	180	0	4	0	0	4	0	2
1014	92	1	46	1	0	1	1	1	4	2	-1.23045	-1.23045	-1.51851	180	0	8	0	8	16	0	2
1125	11	1	54	4	1	1	1	1	4	0	0	0	0	180	0	0	0	0	0	0	2
1139	64	0	54	1	0	0	1	1	3	2	-1.54407	-1.17609	-1.6902	180	0	17	0	7	24	0	2
1231	8	1	86	2	1	0	2	1	4	2	0	0	0	180	0	0	0	0	0	0	5
1358	9	1	47	4	0	1	1	1	3	2	0	0	0	180	0	0	0	0	0	0	2
1498	7	1	74	2	0	1	1	1	3	1	-1.23045	0	-1.23045	180	0	8	0	0	8	0	3
1509	9	1	63	4	0	1	1	1	4	2	0	0	0	180	0	0	0	0	0	0	5
1546	21	1	41	4	0	1	2	1	3	2	0	0	0	180	0	0	0	0	0	0	2
1610	3	0	49	1	0	0	1	1	4	0	0	0	0	180	0	0	0	0	0	0	2
1743	3	1	62	4	0	1	2	1	4	1	-1.17609	0	-1.17609	180	0	7	0	0	7	0	2
1340	80	0	56	4	0	1	1	1	4	2	-0.954243	-0.69897	-1.11394	181	0	4	0	2	6	0	2
1624	70	0	57	1	0	0	1	0	1	2	0	0	0	182	0	0	0	0	0	0	1
862	44	0	46	2	0	1	1	1	4	2	-1.04139	-0.69897	-1.17609	184	0	5	0	2	7	0	3
559	78	0	58	1	1	0	1	1	4	2	-0.845098	0	-0.845098	185	0	3	0	0	3	0	2
975	32	1	57	4	0	1	1	1	4	2	0	0	0	185	0	0	0	0	0	0	2
1029	25	0	57	1	0	1	1	1	4	2	0	0	0	185	0	0	0	0	0	0	2
1191	5	1	50	4	0	1	1	0	4	0	0	-1.04139	-1.04139	185	0	0	0	5	5	0	2
1494	32	0	78	4	0	1	1	1	4	0	0	0	0	185	0	0	0	0	0	0	3
1699	31	0	35	4	0	0	3	0	4	2	-0.477121	0	-0.477121	185	0	1	0	0	1	0	2
1748	15	1	54	4	1	1	1	0	4	0	0	0	0	186	0	0	0	0	0	0	3
538	6	1	71	1	0	0	2	1	3	2	0	0	0	190	0	0	0	0	0	0	2
577	47	1	58	1	0	1	2	1	4	2	0	0	0	190	0	0	0	0	0	0	2
838	6	0	71	4	0	1	1	1	4	0	0	0	0	190	0	0	0	0	0	0	3
891	35	0	67	1	0	0	2	1	1	0	0	0	0	190	0	0	0	0	0	0	2
931	5	1	83	2	0	0	1	1	4	0	-1.23045	0	-1.23045	190	0	8	0	0	8	0	5
1048	18	1	53	4	0	1	1	1	4	2	-0.477121	0	-0.477121	190	0	1	0	0	1	0	2
1562	93	0	67	4	0	1	1	1	3	2	-0.845098	0	-0.845098	190	0	3	0	0	3	0	2
1593	85	0	63	4	0	1	1	1	2	0	0	0	0	190	0	0	0	0	0	0	2
1641	11	1	55	2	0	0	1	1	4	2	0	0	0	190	0	0	0	0	0	0	2
1657	8	1	54	4	1	1	1	0	3	2	0	0	0	190	0	0	0	0	0	0	2
686	44	1	45	1	0	0	1	1	4	0	0	0	0	193	0	0	0	0	0	0	2
735	1	1	78	4	0	0	2	1	2	2	0	0	0	194	0	0	0	0	0	0	2
856	10	1	76	4	0	1	1	1	4	0	0	0	0	195	0	0	0	0	0	0	2
1085	79	0	44	1	0	1	1	1	4	2	0	0	0	195	0	0	0	0	0	0	2
681	72	1	72	1	0	1	1	1	2	2	-0.954243	-0.954243	-1.23045	198	0	4	0	4	8	0	2
37	103	0	54	2	0	0	1	0	3	2	-0.477121	0	-0.477121	200	0	1	0	0	1	0	2
77	54	1	48	1	0	0	1	1	3	2	0	0	0	200	0	0	0	0	0	0	2
337	95	0	50	1	0	0	1	1	1	2	0	0	0	200	0	0	0	0	0	0	1
343	13	1	65	2	0	0	1	1	1	2	0	0	0	200	0	0	0	0	0	0	2
442	14	1	85	4	0	0	1	1	2	2	0	0	0	200	0	0	0	0	0	0	3
584	16	1	62	4	0	1	2	1	4	2	0	-1.11394	-1.11394	200	0	0	0	6	6	0	2
623	18	1	56	2	1	1	1	1	4	0	0	0	0	200	0	0	0	0	0	0	2
626	39	1	59	4	1	1	3	0	4	2	0	0	0	200	0	0	0	0	0	0	2
640	25	1	59	2	0	1	1	0	4	0	0	0	0	200	0	0	0	0	0	0	2
677	97	1	42	1	0	1	3	1	4	2	0	0	0	200	0	0	0	0	0	0	2
747	57	1	68	1	0	1	1	1	4	2	-1.17609	0	-1.17609	200	0	7	0	0	7	0	2
759	7	1	52	4	0	1	1	0	4	2	0	0	0	200	0	0	0	0	0	0	3
765	1	1	47	4	0	0	3	0	4	2	0	0	0	200	0	0	0	0	0	0	2
795	11	1	59	4	0	1	1	1	4	2	0	0	0	200	0	0	0	0	0	0	2
918	34	0	74	4	0	1	1	0	4	2	0	0	0	200	0	0	0	0	0	0	2
957	38	1	51	4	0	0	1	1	2	2	0	0	0	200	0	0	0	0	0	0	1
1058	0	1	73	4	0	0	1	1	3	1	-0.69897	0	-0.69897	200	0	2	0	0	2	0	2
1168	15	1	51	4	0	0	1	1	4	0	-1.04139	0	-1.04139	200	0	5	0	0	5	0	2
1265	0	0	50	4	0	0	3	0	4	2	0	0	0	200	0	0	0	0	0	0	4
1392	4	1	57	4	0	0	2	1	3	2	0	0	0	200	0	0	0	0	0	0	2
1429	3	1	73	2	0	0	2	1	4	0	-1.32222	-1.04139	-1.49136	200	0	10	0	5	15	0	4
1487	7	0	67	1	0	1	2	1	4	0	-0.477121	0	-0.477121	200	0	1	0	0	1	0	5
1773	2	1	59	3	0	1	2	0	4	1	0	0	0	200	1	2	0	0	2	1	3
1831	23	1	56	4	0	1	2	1	3	0	0	0	0	204	0	0	0	0	0	0	2
794	71	0	52	2	0	0	2	0	2	2	0	0	0	205	0	0	0	0	0	0	1
858	46	0	60	1	0	0	3	0	2	2	0	0	0	206	0	0	0	0	0	0	2
32	40	1	32	4	0	0	1	1	4	2	-1.72428	-1.04139	-1.79934	210	0	26	0	5	31	0	3
261	11	1	38	2	0	1	1	1	4	2	-1.04139	-0.954243	-1.27875	210	0	5	0	4	9	0	2
397	76	1	56	1	0	0	1	1	4	0	0	0	0	210	0	0	0	0	0	0	2
457	5	1	64	4	0	1	1	1	4	0	0	0	0	210	0	0	0	0	0	0	2
999	102	0	48	4	0	1	1	1	2	2	0	0	0	210	0	0	0	0	0	0	2
1101	75	0	72	2	0	0	1	1	2	1	0	0	0	210	0	0	0	0	0	0	3
1106	9	1	55	4	0	1	1	1	4	2	0	0	0	210	0	0	0	0	0	0	3
1477	6	1	58	4	0	0	2	0	4	2	-0.221849	0	-0.221849	210	1	3	0	0	3	1	2
1630	16	1	85	1	0	0	2	0	3	2	0	0	0	210	0	0	0	0	0	0	2
1822	3	1	36	4	0	1	2	1	3	2	0	0	0	210	0	0	0	0	0	0	2
573	19	1	56	4	0	1	2	1	4	1	-0.146128	0	-0.146128	215	2	5	0	0	5	2	2
1157	58	0	50	4	0	0	1	0	2	2	0	0	0	215	0	0	3	6	6	3	2
1375	0	1	37	4	0	0	2	0	3	2	0	0	0	215	0	0	0	0	0	0	2
133	4	1	50	4	0	1	2	1	3	0	0	0	0	217	0	0	0	0	0	0	2
1420	5	1	70	4	0	1	2	0	3	2	0	0	0	217	0	0	0	0	0	0	2
99	4	1	55	4	0	0	2	0	4	0	0	0	0	220	0	0	0	0	0	0	2
348	12	1	64	4	0	1	1	1	2	0	-1.27875	-0.845098	-1.39794	220	0	9	0	3	12	0	2
663	3	1	63	4	0	1	2	0	4	2	0	0	0	220	0	0	0	0	0	0	2
1184	3	1	63	2	0	0	2	1	1	2	0	0	0	220	0	0	0	0	0	0	2
1462	52	0	46	1	0	0	1	0	1	0	-1.27875	0	-1.27875	220	0	9	0	0	9	0	3
1825	3	1	45	4	0	0	1	0	4	2	0	0	0	220	0	0	0	0	0	0	3
345	56	0	45	4	0	0	3	1	2	0	-0.845098	0	-0.845098	225	0	3	0	0	3	0	1
915	8	1	51	2	0	1	2	0	4	2	0	0	0	225	0	0	0	0	0	0	2
288	25	1	64	4	0	1	1	1	4	2	0	0	0	230	0	0	0	0	0	0	2
740	26	1	35	4	0	1	1	1	4	2	0	0	0	230	0	0	0	0	0	0	2
954	7	1	55	4	0	1	1	1	4	0	0	0	0	230	0	0	0	0	0	0	2
1033	91	0	45	4	1	1	1	1	4	0	1.32222	0	1.32222	230	10	10	0	0	10	10	3
1263	12	1	69	2	0	1	1	0	3	2	0	0	0	230	0	0	0	0	0	0	2
1519	113	0	58	4	1	0	2	1	2	2	0	0	0	230	0	0	0	0	0	0	1
1783	79	0	54	2	1	1	1	1	4	2	0	0	0	230	0	0	0	0	0	0	4
1840	2	1	59	4	0	1	2	0	3	1	0	0	0	230	0	0	0	0	0	0	2
289	3	1	53	4	0	1	1	1	4	2	0	0	0	233	0	0	0	0	0	0	2
1205	30	1	70	4	0	0	1	1	4	0	-1.23045	-0.845098	-1.36173	235	0	8	0	3	11	0	2
637	5	1	34	2	0	1	1	1	4	1	0	0	0	236	0	0	0	0	0	0	2
105	8	1	47	4	1	1	3	1	4	2	0	0	0	240	0	0	0	0	0	0	3
1274	28	1	63	4	0	1	1	1	4	2	-0.869232	-1.27875	-1.04139	240	2	20	0	9	29	2	2
381	15	1	62	1	0	1	1	1	4	0	0	0	0	245	0	0	0	0	0	0	2
890	37	0	58	2	0	0	2	0	3	2	0	0	0	245	0	0	0	0	0	0	6
579	38	1	34	4	0	1	2	1	4	2	0	0	0	246	0	0	0	0	0	0	2
39	16	1	63	1	0	0	1	1	4	0	-1.51851	-1.04139	-1.63347	250	0	16	0	5	21	0	3
299	73	0	72	4	0	0	1	1	3	2	0	0	0	250	0	0	0	0	0	0	6
479	10	1	55	4	1	1	3	1	3	2	0	0	0	250	0	0	0	0	0	0	2
565	8	1	48	4	0	1	1	1	4	2	-1.04139	0	-1.04139	250	0	5	0	0	5	0	2
645	10	1	75	2	1	0	1	1	4	0	-0.69897	0	-0.69897	250	0	2	0	0	2	0	2
885	29	0	60	1	1	0	1	1	1	0	-0.477121	-0.69897	-0.845098	250	0	1	0	2	3	0	6
1120	21	1	48	2	0	1	1	1	4	0	-1.43136	-1.4624	-1.74036	250	0	13	0	14	27	0	2
1262	33	0	45	1	1	1	1	1	4	2	0	0	0	250	0	0	0	0	0	0	2
1303	12	1	53	4	0	1	1	1	4	2	0	0	0	250	0	0	0	0	0	0	2
1333	87	0	55	1	0	0	1	0	3	2	0	0	0	250	0	0	0	0	0	0	2
1427	14	1	68	4	0	1	2	0	3	2	0	0	0	250	0	0	0	0	0	0	2
1451	51	1	70	4	0	0	2	0	2	2	0	0	0	250	0	0	0	0	0	0	1
1459	5	1	58	4	1	1	2	1	4	0	0	0	0	250	0	0	0	0	0	0	2
239	0	1	64	4	0	0	3	1	3	2	0	0	0	260	0	0	0	0	0	0	5
639	4	1	65	1	0	1	1	0	3	0	-1.54407	0	-1.54407	260	0	17	0	0	17	0	2
864	43	0	66	1	0	1	1	1	3	2	0	0	0	260	0	0	0	0	0	0	2
1201	35	1	62	4	0	1	1	0	4	0	-1.23045	0.477121	-0.753328	260	0	8	1	1	9	1	2
1662	0	1	54	2	0	1	1	0	4	0	0	0	0	260	0	0	0	0	0	0	4
1789	12	1	57	4	0	1	1	1	3	0	0	0	0	260	0	0	0	0	0	0	2
1806	12	1	58	1	0	1	2	1	3	2	-0.954243	-1.04139	-1.27875	260	0	4	0	5	9	0	3
554	25	1	47	4	0	0	1	0	4	2	0	0	0	270	0	0	0	0	0	0	4
595	32	1	60	4	0	1	1	1	3	2	0	0	0	270	0	0	0	0	0	0	2
1409	22	1	72	1	0	0	2	1	3	0	0	0	0	270	0	0	0	0	0	0	2
1796	10	1	54	2	0	1	2	0	3	2	0	0	0	270	0	0	0	0	0	0	4
150	7	1	51	4	0	1	1	1	3	2	0	0	0	280	0	0	0	0	0	0	2
338	8	1	65	2	0	1	3	1	3	0	0	0	0	280	0	0	0	0	0	0	2
138	52	1	71	4	0	0	1	1	4	0	-0.69897	0	-0.69897	285	0	2	0	0	2	0	2
764	9	1	53	1	0	1	1	0	4	0	-0.954243	0	-0.954243	290	0	4	0	0	4	0	2
1326	4	1	53	4	0	0	1	0	4	2	0	0	0	290	0	0	0	0	0	0	2
28	5	1	60	2	0	0	1	0	4	0	-1.6721	-1.04139	-1.75587	300	0	23	0	5	28	0	4
617	17	1	30	1	1	1	1	0	4	2	-1.11394	0	-1.11394	300	0	6	0	0	6	0	2
873	21	1	68	1	0	0	1	0	4	0	0	0	0	300	0	0	0	0	0	0	2
997	52	1	47	4	0	1	1	1	3	0	0	0	0	300	0	0	0	0	0	0	2
1128	22	1	48	1	0	1	1	0	4	0	0	0	0	300	0	0	0	0	0	0	2
1155	1	1	51	4	0	0	1	1	4	2	0	0	0	300	0	0	0	0	0	0	4
1165	2	1	50	4	0	0	1	1	4	2	0	0	0	300	0	0	0	0	0	0	2
1349	1	1	73	3	0	0	1	1	4	2	0	0	0	300	0	0	0	0	0	0	3
1444	12	1	67	4	0	1	2	0	4	0	0	0	0	300	0	0	0	0	0	0	2
249	53	0	60	1	0	0	3	0	4	2	0	0	0	310	0	0	0	0	0	0	2
1210	20	1	37	4	0	1	1	0	4	0	0	0	0	330	0	0	0	0	0	0	2
267	41	1	60	4	0	1	1	1	4	0	0	0	0	340	0	0	0	0	0	0	2
1188	22	1	62	4	0	1	1	1	1	2	0	0	0	340	0	0	0	0	0	0	1
1414	2	1	69	2	0	0	2	0	3	0	0	0	0	340	0	0	0	0	0	0	3
1770	1	1	70	4	0	1	1	1	4	1	0	0	0	340	0	0	0	0	0	0	3
625	2	1	53	4	0	0	1	1	4	2	-0.69897	0	-0.69897	350	0	2	0	0	2	0	2
717	5	1	52	4	0	0	2	0	4	2	0	0	0	350	0	0	0	0	0	0	2
804	26	1	50	4	0	1	1	1	3	2	-1.17609	-0.477121	-0.884607	350	0	7	1	5	12	1	2
1144	46	1	43	4	0	1	1	0	4	2	-0.477121	-0.69897	-0.845098	350	0	1	0	2	3	0	2
773	9	1	49	4	0	1	1	0	4	2	0	0	0	370	0	0	0	0	0	0	2
256	13	1	50	4	0	1	3	0	4	2	0	0	0	380	0	0	0	0	0	0	2
1829	5	1	49	4	0	1	1	0	4	1	-0.477121	0	-0.477121	390	0	1	0	0	1	0	2
1488	15	1	70	4	0	1	2	0	3	2	0	0	0	397	0	0	0	0	0	0	2
1382	7	1	58	2	0	1	1	0	4	2	0	0	0	400	0	0	0	0	0	0	3
324	20	1	58	2	0	1	2	1	3	0	0	0	0	425	0	0	0	0	0	0	2
698	9	1	61	4	0	0	1	0	4	0	-0.69897	0	-0.69897	480	0	2	0	0	2	0	2
1575	1	1	66	4	0	0	1	1	3	2	0	0	0	530	0	0	0	0	0	0	2
1391	97	0	44	1	0	0	1	0	2	2	-1.11394	-0.845098	-1.27875	550	0	6	0	3	9	0	3
191	50	0	64	1	1	1	1	1	4	0	0	0	0	850	0	0	0	0	0	0	3
821	6	0	46	1	0	1	1	0	4	0	-1.77085	-1.23045	-1.87506	950	0	29	0	8	37	0	3
1511	38	0	61	2	1	1	2	0	4	2	-0.954243	0	-0.954243	989	0	4	0	0	4	0	4
1698	10	1	60	1	0	0	1	1	4	0	0	0	0	989	0	0	0	0	0	0	2
1348	72	0	37	1	0	0	3	0	2	2	0	0	0	25	0	0	0	0	0	0	1
1426	82	0	45	1	0	0	2	0	2	2	0	0	0	25	0	0	0	0	0	0	1
334	56	0	52	1	0	0	1	0	2	2	-1.49136	-1.11394	-1.63347	45	0	15	0	6	21	0	2
398	91	0	46	1	0	0	1	1	2	0	0	0	0	45	0	0	0	0	0	0	1
481	95	0	35	4	0	1	1	0	4	2	0	0	0	45	0	0	0	0	0	0	3
738	91	0	46	1	0	0	3	0	2	2	0	0	0	45	0	0	0	0	0	0	1

## Sheet: THAHUST
time	status	Age	FIGO	Radiotherapy	Chemotherapy	Race	Married.Status	Grade	Peritoneal.cytology	Pelvic.LODDS	Para.aorticLODDS	Total.LODDS	Tumor.size	Pathology
11	1	1	2	0	0	3	1	1	0	2	2	1	1	1
24	1	1	1	0	0	3	0	1	0	1	2	1	1	1
32	1	1	1	1	1	3	1	1	0	2	2	1	1	1
36	1	1	1	0	1	3	1	1	0	1	2	1	1	1
48	0	1	4	0	1	3	1	1	0	2	2	2	1	1
53	0	1	1	1	0	3	1	1	0	1	2	1	1	1
56	0	1	1	0	1	3	1	1	0	1	2	1	1	1
60	1	2	1	1	0	3	1	1	0	2	2	1	1	1
67	0	1	1	0	0	3	1	1	0	2	2	1	1	1
80	0	1	3	0	1	3	1	1	0	1	1	1	1	1
82	0	1	3	1	1	3	1	1	0	2	2	2	1	1
84	0	1	1	0	1	3	1	1	0	1	2	1	1	1
84	0	1	1	0	1	3	1	1	0	1	2	1	1	1
85	0	2	1	0	0	3	1	1	0	2	2	1	1	1
87	0	2	1	0	1	3	1	1	0	1	2	1	1	1
89	0	1	1	0	1	3	1	1	0	1	2	1	1	2
92	0	1	2	1	0	3	0	1	0	1	2	2	1	1
96	0	1	1	0	1	3	1	1	0	1	2	2	1	1
98	0	1	1	0	0	3	1	1	0	1	2	1	1	1
101	0	2	2	0	1	3	1	1	0	1	1	1	1	2
101	0	1	4	0	0	3	1	1	0	2	1	1	1	1
104	0	1	1	1	0	3	1	1	0	1	2	1	1	1
108	0	1	1	0	1	3	1	1	0	1	2	1	1	1
115	0	1	1	0	1	3	1	1	0	1	2	1	1	1
118	0	1	1	0	1	3	1	1	0	1	1	1	1	1
123	0	1	1	0	1	3	1	1	0	1	2	2	1	1
126	0	1	3	1	0	3	1	1	0	1	2	1	1	1
132	0	1	1	0	1	3	1	1	0	1	2	2	1	1
136	0	1	4	0	1	3	1	1	0	1	2	1	1	1
140	0	1	1	0	1	3	1	1	0	1	1	1	1	1
146	0	1	1	0	1	3	1	1	0	1	2	2	1	1
148	0	1	1	1	1	3	1	1	0	1	1	1	1	1
148	0	2	2	0	1	3	1	1	0	2	2	1	1	1
152	0	1	3	0	1	3	1	1	1	1	2	1	1	1
152	0	1	1	0	1	3	1	1	0	1	2	2	1	1
209	0	1	1	1	1	3	1	1	0	1	2	2	1	1
270	0	1	1	1	1	3	1	1	0	2	2	1	1	1
44	0	1	3	1	0	3	1	1	0	2	2	2	2	1
8	1	2	3	0	1	3	1	1	0	2	1	2	1	2
54	0	1	1	0	1	3	1	1	0	1	2	1	1	1
117	0	2	1	0	0	3	1	1	0	1	2	1	1	1
12	1	2	3	0	1	3	1	2	0	1	2	2	1	4
14	1	2	1	0	0	3	1	2	0	1	2	1	1	4
20	1	2	3	0	1	3	1	2	0	2	2	1	1	2
55	1	1	1	0	1	3	1	2	0	1	1	1	1	2
116	0	1	1	0	1	3	1	2	0	1	2	1	1	4
199	0	2	2	1	0	3	1	2	0	1	2	1	1	2
2	1	2	4	0	1	3	1	2	0	2	2	1	2	2
9	1	2	4	0	0	3	1	2	0	2	2	1	2	2
20	1	2	1	0	0	3	1	2	0	1	2	1	2	4
28	1	2	2	0	1	3	1	2	0	1	2	2	2	3
29	1	1	4	1	1	3	1	2	0	2	2	1	2	3
32	1	2	2	0	1	3	1	2	0	2	2	2	2	2
39	1	1	3	0	1	3	1	2	1	2	2	2	2	3
47	1	2	1	0	1	3	1	2	0	1	2	2	2	6
48	0	2	1	0	1	3	1	2	0	1	1	1	2	2
57	0	2	1	0	1	3	1	2	0	1	2	1	2	2
64	1	2	1	0	1	3	1	2	0	1	2	1	2	3
96	0	2	1	0	0	3	1	2	0	1	2	1	2	5
96	0	2	1	0	1	3	1	2	0	2	2	1	2	2
110	0	1	1	0	0	3	1	2	0	1	2	2	2	2
116	0	1	1	1	0	3	1	2	0	2	2	1	2	6
150	0	1	3	0	1	3	0	2	0	1	2	1	1	1
2	1	1	3	0	1	3	1	3	1	2	2	1	1	2
4	1	2	4	0	0	3	1	3	0	2	2	1	1	2
10	1	1	3	0	0	3	1	3	0	2	2	1	1	4
11	1	2	1	0	1	3	1	3	0	1	2	1	1	3
17	1	1	3	0	0	3	1	3	0	2	2	1	1	3
22	1	1	2	1	1	3	1	3	0	1	1	1	1	3
30	1	1	2	0	1	3	1	3	0	1	2	2	1	3
46	1	2	1	0	0	3	1	3	0	2	2	1	1	2
60	1	2	1	1	0	3	1	3	0	2	1	1	1	3
98	0	2	1	0	1	3	1	3	0	1	2	2	1	3
6	1	2	1	1	1	3	1	3	0	2	1	1	2	2
15	1	1	1	0	1	3	1	3	0	1	2	1	2	2
96	0	1	1	0	1	3	1	3	0	1	2	2	2	6
108	0	2	1	0	0	3	1	3	0	1	2	2	2	2
5	1	1	4	0	1	3	1	3	0	1	2	2	2	3
11	1	2	4	0	1	3	1	3	1	1	2	2	2	3
6	1	1	3	0	1	3	1	4	1	1	2	1	1	4
8	1	2	4	0	0	3	1	4	0	1	2	1	1	4
10	1	2	1	0	0	3	1	4	0	1	2	2	1	4
15	1	1	2	0	1	3	1	4	0	1	2	1	1	4
32	1	1	4	0	1	3	1	4	0	1	2	2	1	4
10	1	1	3	0	1	3	1	4	0	2	2	2	2	4
16	1	2	1	0	1	3	1	4	0	2	2	2	2	6
25	1	2	2	0	0	3	1	4	0	2	2	2	2	4
127	0	1	1	0	1	3	1	4	0	1	2	2	2	2
5	1	2	4	0	0	3	1	4	1	2	2	2	2	2
15	1	1	3	0	1	3	1	4	0	2	2	2	2	4
